# Supplementary material for: RePhine: An Integrative Method for Identification of Drug Response-related Transcriptional Regulators
Source: Genomics Proteomics Bioinformatics. 2021 Mar 10;19(4):534–48. doi: 10.1016/j.gpb.2019.09.008 (PMC9040019; doi:10.1016/j.gpb.2019.09.008)
Supplement: Supplementary Table S1 [file mmc11.xlsx]

## Sheet: Table S1
Table S1 Comparison between RePhine results with the filter step and without filter step applied
The consistant ratio of the results with filter step and without filter step.
17-AAG	0.95
AEW541	0.9375
AZD0530	0.94375
AZD6244	0.9875
Erlotinib	0.96875
Irinotecan	0.925
L-685458	0.96875
LBW242	0.96875
Lapatinib	0.9625
Nilotinib	0.9875
Nutlin-3	0.98125
PD-0325901	0.96875
PD-0332991	0.975
PF2341066	0.95625
PHA-665752	0.9875
PLX4720	0.975
Paclitaxel	0.95625
Panobinostat	0.95
RAF265	0.98125
Sorafenib	0.96875
TAE684	0.96875
TKI258	0.9875
Topotecan	0.9375
ZD-6474	0.98125
The differences between TRs from RePhine with filter step towards without filter step.
TR	The count of the TRs from the procedure without filtering minus the count of the TRs from the procedure with filtering" -2 means the difference is -2 and is higher in procedure with filtering
E2F4	-2
FOSL2	-2
SP1	-2
SREBF2	-2
ZEB1	-2
CCNT2	-1
CUX1	-1
E2F6	-1
EBF1	-1
FOXA2	-1
GATA2	-1
GTF3C2	-1
HCFC1	-1
NFYA	-1
REST	-1
SRF	-1
STAT1	-1
STAT2	-1
TRIM28	-1
ZNF217	-1
ARID3A	1
CREB1	1
CTCFL	1
EGR1	1
ESRRA	1
FOS	1
FOXA1	1
GATA3	1
GTF2F1	1
HNF4G	1
IRF1	1
JUN	1
JUNB	1
JUND	1
KDM5A	1
KDM5B	1
MYC	1
NFE2	1
NR2C2	1
NR4A1	1
NRF1	1
PHF8	1
RCOR1	1
SETDB1	1
SIX5	1
SMAD5	1
SPI1	1
TAF1	1
TAF7	1
UBTF	1
USF2	1
ZKSCAN1	1
BACH1	2
CREM	2
E2F1	2
GABPA	2
MAFK	2
MAX	2
RAD21	2
RFX5	2
TBP	2
YY1	2
ZBTB7A	2
CHD1	3
ELF1	3
SIN3A	3
SMARCB1	3
SMC3	3
STAT3	3
ZNF274	3
Signatures and pathways enriched by String database.
CHD1, ELF1, SIN3A, SMARCB1, SMC3, STAT3, and ZNF274
Reactome Pathways	term description	observed gene count	background gene count	false discovery rate	matching proteins in your network (IDs)	matching proteins in your network (labels)
HSA-8878171	Transcriptional regulation by RUNX1	3	201	0.0039	ENSP00000239882,ENSP00000263121,ENSP00000378402	ELF1,SIN3A,SMARCB1
HSA-212436	Generic Transcription Pathway	4	1112	0.0166	ENSP00000239882,ENSP00000263121,ENSP00000378402,ENSP00000478533	ELF1,SIN3A,SMARCB1,ZNF274
HSA-9018519	Estrogen-dependent gene expression	2	118	0.0183	ENSP00000354720,ENSP00000483667	CHD1,SMC3
HSA-3108232	SUMO E3 ligases SUMOylate target proteins	2	154	0.0192	ENSP00000354720,ENSP00000378402	SIN3A,SMC3
KEGG Pathways
None
E2F4, FOSL2, SP1, SREBF2, and ZEB1
Reactome Pathways	term description	observed gene count	background gene count	false discovery rate	matching proteins in your network (IDs)	matching proteins in your network (labels)
HSA-2173796	SMAD2/SMAD3:SMAD4 heterotrimer regulates transcription	2	32	0.0013	ENSP00000329357,ENSP00000368686	E2F4,SP1
HSA-2426168	Activation of gene expression by SREBF (SREBP)	2	40	0.0013	ENSP00000329357,ENSP00000354476	SP1,SREBF2
HSA-1989781	PPARA activates gene expression	2	114	0.0023	ENSP00000329357,ENSP00000354476	SP1,SREBF2
KEGG Pathways	term description	observed gene count	background gene count	false discovery rate	matching proteins in your network (IDs)	matching proteins in your network (labels)
hsa04350	TGF-beta signaling pathway	2	83	0.003	ENSP00000329357,ENSP00000368686	E2F4,SP1
hsa05202	Transcriptional misregulation in cancer	2	169	0.006	ENSP00000329357,ENSP00000354487	SP1,ZEB1
