# Supplementary material for: RePhine: An Integrative Method for Identification of Drug Response-related Transcriptional Regulators
Source: Genomics Proteomics Bioinformatics. 2021 Mar 10;19(4):534–48. doi: 10.1016/j.gpb.2019.09.008 (PMC9040019; doi:10.1016/j.gpb.2019.09.008)
Supplement: Supplementary Table S2 [file mmc12.xlsx]

## Sheet: Table S2
Table S2 Comparison of the results with different α
	Selection consistency of Elastic-net model						Consistency of selected significant TRs, uniP < 1E–5, multiP < 0.005 and permuP < 0.05
Drugs	alpha_0.2 vs.0.4	alpha_0.2 vs. 0.6	alpha_0.2 vs. 0.8	alpha_0.4 vs. 0.6	alpha_0.4 vs. 0.8	alpha_0.6 vs. 0.8	alpha_0.2 vs. 0.4	alpha_0.2 vs. 0.6	alpha_0.2 vs. 0.8	alpha_0.4 vs. 0.6	alpha_0.4 vs. 0.8	alpha_0.6 vs. 0.8
17-AAG	0.968944	0.962733	0.962733	0.993789	0.993789	1	0.9875	0.99375	0.99375	0.99375	0.99375	1
AEW541	0.981366	0.981366	0.962733	1	0.981366	0.981366	0.99375	0.99375	0.975	1	0.98125	0.98125
AZD0530	0.931677	0.944099	0.944099	0.987578	0.987578	1	0.99375	0.99375	0.99375	1	1	1
AZD6244	0.975155	0.975155	0.944099	1	0.968944	0.968944	0.99375	0.99375	0.99375	1	1	1
Erlotinib	0.968944	0.968944	0.968944	1	1	1	1	1	1	1	1	1
Irinotecan	0.950311	0.962733	0.944099	0.987578	0.993789	0.981366	0.9875	0.9875	0.98125	1	0.99375	0.99375
L-685458	0.987578	0.981366	0.981366	0.993789	0.993789	1	1	0.99375	0.99375	0.99375	0.99375	1
LBW242	0.968944	0.962733	0.968944	0.993789	0.987578	0.993789	1	1	1	1	1	1
Lapatinib	0.962733	0.993789	0.968944	0.956522	0.931677	0.975155	0.9875	0.99375	0.98125	0.99375	0.98125	0.9875
Nilotinib	0.968944	0.975155	0.975155	0.981366	0.981366	1	1	0.99375	0.99375	0.99375	0.99375	1
Nutlin-3	0.981366	0.975155	0.975155	0.993789	0.993789	1	1	1	1	1	1	1
PD-0325901	0.968944	0.956522	0.956522	0.987578	0.987578	1	0.9875	0.9875	0.9875	1	1	1
PD-0332991	0.968944	0.968944	0.962733	1	0.993789	0.993789	0.99375	0.99375	0.99375	1	1	1
PF2341066	0.987578	0.981366	0.987578	0.993789	0.987578	0.993789	0.99375	0.99375	0.99375	1	1	1
PHA-665752	0.987578	0.987578	0.987578	1	1	1	1	1	1	1	1	1
PLX4720	0.975155	0.931677	0.931677	0.956522	0.956522	1	0.99375	0.975	0.975	0.98125	0.98125	1
Paclitaxel	0.962733	0.931677	0.962733	0.968944	0.987578	0.956522	1	0.99375	0.99375	0.99375	0.99375	1
Panobinostat	0.981366	0.993789	0.993789	0.975155	0.975155	1	1	1	1	1	1	1
RAF265	1	0.993789	0.987578	0.993789	0.987578	0.993789	1	1	0.99375	1	0.99375	0.99375
Sorafenib	0.937888	0.962733	0.937888	0.975155	1	0.975155	0.99375	0.99375	0.99375	1	1	1
TAE684	0.987578	0.981366	0.981366	0.981366	0.981366	1	0.99375	1	1	0.99375	0.99375	1
TKI258	0.944099	0.900621	0.925466	0.956522	0.981366	0.950311	0.9875	0.99375	0.9875	0.99375	1	0.99375
Topotecan	0.981366	0.975155	0.968944	0.981366	0.975155	0.993789	1	0.99375	0.99375	0.99375	0.99375	1
ZD-6474	1	0.962733	0.956522	0.962733	0.956522	0.993789	1	1	1	1	1	1
