# Supplementary material for: RePhine: An Integrative Method for Identification of Drug Response-related Transcriptional Regulators
Source: Genomics Proteomics Bioinformatics. 2021 Mar 10;19(4):534–48. doi: 10.1016/j.gpb.2019.09.008 (PMC9040019; doi:10.1016/j.gpb.2019.09.008)
Supplement: Supplementary Table S4 [file mmc14.xlsx]

## Sheet: Table S4
Table S4 PPI enrichment of PC analysis, RePhine, GSEA, and DoRothEA analysis
Drug	PC analysis							RePhine-correlated TRs (with significant uniP)							GSEA							RePhine-correlated independent TRs (with both significant uniP and significant multiP)							DoRothEA analysis
	TR	No. of nodes	No. of edges	Average node degree	Local clustering coefficient	Expected NO. of edges	P value	TR	No. of nodes	No. of edges	Average node degree	Local clustering coefficient	Expected NO. of edges	P value	TR	No. of nodes	No. of edges	Average node degree	Local clustering coefficient	Expected NO. of edges	P value	TR	No. of nodes	No. of edges	Average node degree	Local clustering coefficient	Expected NO. of edges	P value	TR	No. of nodes	No. of edges	Average node degree	Local clustering coefficient	Expected NO. of edges	P value
17-AAG	SREBF1,ZBTB7A,PRDM1,REST,EGR1,NR3C1,SP1,SIRT6,POLR3G,ARID3A,STAT5A,ZZZ3	12	8	1.33333	0.461111	1	8.3e-05	MYC,HNF4G,HNF4A,SP1,TAF1,MAX,HDAC2,RXRA,EP300,CEBPB,MXI1,PHF8,CEBPD,E2F6,EGR1	15	40	5.33333	0.702328	7	0	RUNX3,MAX,MYC,ELK1,ELF1,TBP,ZNF384,FOS,EP300,JUND,BHLHE40,TBL1XR1,PML,RCOR1,CREM	15	27	3.6	0.634488	5	1.76e-11	MYC,MAX,EP300,CEBPB,PHF8,E2F1,STAT3,USF1,ZNF274,TEAD4,FOXP2,ATF3,SMARCC1,REST,GATA3	15	21	2.8	0.548254	4	1.34e-08	AR,CDC5L,CEBPA,ELF5,ELK1,ETS1,FOXA1,GATA4,GATA6,MITF,PPARD,RARA,SOX2,TP63,ZNF423	15	11	1.46667	0.233333	2	8.93e-06
AEW541	SP1,ARID3A,SETDB1,PRDM1,IRF4,SIN3A,KDM5A,FOSL1,BCL3,NRF1,FOXP2,BACH1,CHD2,BCL11A,GTF3C2	15	6	0.8	0.333333	1	0.000759	FOS,SPI1,JUN,STAT3,YY1,REST,FOSL2,EBF1,RELA,BCL11A,BATF,JUND,MXI1,IKZF1,NFIC	15	28	3.73333	0.63127	5	4.44e-13	POLR3G,BRF1,TAF1,YY1,MXI1,SIN3A,TBL1XR1,PML,TBP,MAX,SMAD5,WRNIP1,CHD2,E2F4,GTF2F1	15	23	3.06667	0.679365	3	2.13e-12	FOS,SPI1,STAT3,REST,EBF1,RELA,MXI1,HNF4G,EP300,STAT2,CEBPB,FOXP2,CHD1,EZH2,PRDM1	15	29	3.86667	0.524392	5	6.69e-13	EGR1,ELK4,FOS,FOXA2,GATA6,HNF4A,HSF1,IKZF1,NANOG,NFE2,NFYA,PAX6,SP3,TP63,ZNF423	15	15	2	0.622222	2	5.47e-09
AZD0530	SAP30,TRIM28,NFE2,POLR3G,TBL1XR1,PBX3,ELK1,ZNF217,ZEB1,EBF1,SMAD5,IRF4,HDAC1	13	6	0.923077	0.392308	1	0.0033	FOS,STAT3,NR3C1,FOSL2,ZNF217,ESR1,GATA3,JUND,EP300,JUN,CEBPB,SMARCC1,MXI1,SPI1,FOXA1	15	49	6.53333	0.688023	9	0	BRF2,STAT2,STAT1,SMARCB1,NR3C1,SMARCA4,SPI1,ZNF274,EBF1,RUNX3,ESR1,RAD21,SMC3,CEBPB,IKZF1	15	24	3.2	0.572593	5	1.02e-09	FOS,NR3C1,ZNF217,ESR1,MXI1,SPI1,TEAD4,GATA1,ZEB1,STAT2,REST,NRF1,USF1,RBBP5,EZH2	15	14	1.86667	0.488889	3	9.98e-06	AR,ARNT,BATF,CDX2,ESR1,EZH2,GATA3,NFYA,PBX1,POU3F2,RELA,REST,SMAD4,SOX2,STAT2	15	23	3.06667	0.432063	4	3.07e-10
AZD6244	MTA3,STAT5A,NFE2,ELF1,NR3C1,MXI1,BCL3,ZKSCAN1,NFYB,NR4A1,ARID3A,CHD1,BACH1,ZBTB7A,JUN	15	6	0.8	0.34	2	0.00614	E2F4,EP300,HNF4A,HNF4G,RXRA,FOXA1,FOXA2,JUND,FOSL2,FOS,HDAC2,SIN3A,SPI1,NFIC,GATA2	15	31	4.13333	0.616138	5	1.78e-15	STAT3,FOS,EZH2,EBF1,EP300,TCF7L2,CEBPB,JUND,MAFK,RAD21,SPI1,MYC,SIRT6,SMARCA4,GATA1	15	50	6.66667	0.811198	11	0	E2F4,SPI1,STAT3,GATA1,MYC,CREM,TAF1,TCF7L2,NRF1,ZNF274,MXI1,E2F1,SRF,ZEB1,NA	15	23	3.06667	0.566138	4	2.27e-11	ATF4,BACH1,CEBPA,FOXD1,FOXM1,FOXO3,GATA6,NFYA,PAX6,POU3F2,RELA,SMAD3,TFAP2A,VDR,ZNF423	15	15	2	0.493333	2	1.14e-08
Erlotinib	ZEB1,SAP30,FOXA1,SMAD5,TCF12,EBF1,RXRA,ELK1,SREBF1,ELF1,JUNB,IRF3,MYC,THAP1,TBL1XR1	15	7	0.933333	0.466667	2	0.00492	STAT3,FOS,ZNF217,EP300,GATA3,ZEB1,NR3C1,FOXA1,ESR1,CEBPB,MYC,FOSL2,SMARCC1,HNF4A,HNF4G	15	45	6	0.677436	8	0	FOS,STAT3,MYC,ESR1,ZNF217,SMC3,NR3C1,GATA3,TCF7L2,CEBPB,EBF1,MAX,SMARCA4,FOXA1,EP300	15	47	6.26667	0.710221	13	7.39e-14	STAT3,FOS,ZNF217,EP300,ZEB1,NR3C1,ESR1,SMARCC1,JUN,TAF1,MAX,REST,SIN3A,MXI1,EZH2	15	42	5.6	0.731938	12	5.44e-12	AR,ARNT,BATF,CDX2,ELK1,ESR2,EZH2,GATA3,NFE2L2,PBX1,PPARA,PRDM14,REST,SP1,STAT2	15	11	1.46667	0.488889	2	6.26e-05
Irinotecan	NRF1,IKZF1,TCF3,BCL11A,NR2F2,SP4,GABPA,CTBP2,KDM5A,SMARCC1,ARID3A,EZH2,UBTF,SRF,CEBPD	15	9	1.2	0.266667	1	1.13e-06	E2F4,TAF1,FOS,FOSL2,RBBP5,MYC,SIN3A,YY1,MXI1,JUN,PHF8,JUND,GABPA,STAT3,EP300	15	47	6.26667	0.795108	11	4.44e-16	TAF1,PML,SIN3A,ELF1,ELK1,TBP,MXI1,RUNX3,CHD2,MAX,TBL1XR1,CHD1,STAT1,RCOR1,YY1	15	21	2.8	0.634286	3	1.12e-10	E2F4,TAF1,FOS,FOSL2,RBBP5,MYC,YY1,ZNF217,ESR1,ZNF143,FOXA1,KDM5B,SP2,BRCA1,EGR1	15	32	4.26667	0.637937	7	7.3e-12	ARNTL,CDX2,ESR1,GATA6,HIF1A,IKZF1,JUND,MITF,PBX1,POU2F1,REST,SMAD4,SOX2,SP1,STAT6	15	26	3.46667	0.562857	4	7.59e-14
L-685458	IKZF1,PHF8,NRF1,NR2F2,FOSL1,SMARCC1,SETDB1,SPI1,BCL11A,ARID3A,SP1,GABPA,TCF3,RBBP5,KDM5A	15	15	2	0.622222	1	3.41e-12	FOS,FOSL2,JUN,JUND,STAT3,EP300,RAD21,SMC3,NR3C1,GATA2,TCF12,JUNB,RCOR1,MYC,SMARCC1	15	47	6.26667	0.805079	11	2.22e-16	TAF1,RUNX3,ELF1,SIN3A,MXI1,ELK1,MAX,TBL1XR1,TBP,PML,CHD2,STAT1,RCOR1,YY1,CHD1	15	21	2.8	0.634286	3	1.12e-10	FOS,FOSL2,STAT3,EP300,RAD21,MXI1,SREBF2,TAF1,ZNF274,E2F1,GATA3,YY1,NA,NA,NA	13	18	2.76923	0.627106	5	1.38e-06	AR,EGR1,FLI1,FOS,FOXA2,GATA4,GATA6,HNF4A,HSF1,IKZF1,MYCN,NANOG,NR1I2,PAX6,VDR	15	29	3.86667	0.55672	4	1.11e-16
LBW242	WRNIP1,SRF	2	0	0	0	0	1	STAT3,FOS,JUN,GATA2,EP300,CEBPB,STAT2,STAT1,JUND,IRF1,MYC,RAD21,SMC3,JUNB,SPI1	15	62	8.26667	0.811685	12	0	XRCC4,STAT1,STAT2,POLR3G,BRF1,IRF1,SMARCB1,SREBF2,RAD21,HDAC8,SIRT6,FOS,HDAC6,RFX5,RELA	15	19	2.53333	0.733333	4	1.66e-07	STAT3,FOS,GATA2,EP300,CEBPB,STAT2,IRF1,MYC,FOSL2,EGR1,RELA,MXI1,NA,NA,NA	13	44	6.76923	0.812454	7	0	FOXA2,FOXD1,HSF1,NFE2,SREBF1,WT1	6	1	0.333333	0.333333	0	0.146
Lapatinib	ZEB1,FOXA1,SREBF1,ESRRA,PBX3,EBF1,SAP30,ETS1,TBL1XR1,IRF3,TCF12,JUNB,SMC3,RXRA,MYC	15	10	1.33333	0.52	3	0.0007	EP300,FOXA1,GATA3,MYC,ZEB1,ZNF217,HNF4G,HNF4A,RXRA,SP1,HDAC2,ESR1,FOXA2,NR3C1,FOSL2	15	39	5.2	0.724868	7	4.44e-16	MYC,SREBF1,EP300,FOS,FOXA1,SREBF2,BRF1,ZNF217,EZH2,GATA3,ESR1,CEBPB,SMC3,SMARCA4,NR3C1	15	43	5.73333	0.703891	11	8.4e-13	EP300,FOXA1,GATA3,MYC,ZEB1,ZNF217,NR3C1,EZH2,MAFK,E2F4,SREBF2,NA,NA,NA,NA	12	15	2.5	0.380952	3	6.91e-07	ARNT,BATF,CDX2,ELK1,GATA3,MYCN,NFE2L2,NFYA,PBX1,PRDM14,RELA,REST,SP1,STAT2,TCF12	15	10	1.33333	0.426667	2	2.35e-05
Nilotinib	NFE2,STAT5A,GATA1,IKZF1,TAL1,SIN3A,ARID3A,SMARCC1,SP1,SRF,MAX,MYC,ELF1,KDM5A,RBBP5	15	29	3.86667	0.585291	4	0	FOXM1,ATF2,TCF12,RUNX3,EBF1,RELA,NFIC,POU2F2,PAX5,SPI1,TCF3,EP300,BCL11A,MEF2A,TBL1XR1	15	22	2.93333	0.74101	3	1.02e-12	TAF1,ELK1,MXI1,PML,ELF1,SIN3A,TBP,MYC,RUNX3,CHD2,PHF8,SMAD5,IRF1,TBL1XR1,RCOR1	15	21	2.8	0.599365	4	1.13e-09	TCF12,SPI1,GATA1,PML,RAD21,RFX5,E2F4,MYC,ESRRA,SETDB1,UBTF,NRF1,REST,ZNF274,ZNF263	15	16	2.13333	0.553968	2	4.42e-10	AR,CLOCK,ELK1,ELK4,FOXA2,GATA6,HSF1,IKZF1,KLF5,NANOG,NR1I2,POU2F1,POU3F2,RUNX2,VDR	15	16	2.13333	0.513333	1	1.19e-12
Nutlin-3	IKZF1,STAT5A,ARID3A,SIN3A,KDM5A,NFE2,RUNX3,SPI1,RFX5,GABPA,THAP1,SP1,FOXA1,IRF4,UBTF	15	11	1.46667	0.331111	2	6.98e-07	MYC,MXI1,MAX,E2F4,STAT3,ZEB1,EP300,SAP30,FOSL2,IKZF1,HDAC1,SIN3A,GATA3,NR3C1,CREB1	15	47	6.26667	0.768218	8	0	TBP,TAF1,RUNX3,PML,ELK1,CHD1,RCOR1,SIN3A,ELF1,MXI1,CHD2,EP300,CREM,MAX,TBL1XR1	15	27	3.6	0.606614	4	1.04e-14	MYC,E2F4,STAT3,ZEB1,EP300,SAP30,IKZF1,STAT2,NRF1,RELA,NA,NA,NA,NA,NA	11	15	2.72727	0.601299	4	6.99e-06	AR,ARNT,ATF1,CDC5L,GATA6,NRF1,RUNX2,TFAP2A,ZNF423	9	1	0.222222	0.222222	1	0.486
PD-0325901	MTA3,ELF1,MAFF,NFE2,NR3C1,MXI1,STAT5A,NFYB,BCL3,MYBL2,SAP30,BACH1,FOSL1,ZBTB7A,POLR3G	15	3	0.4	0.266667	1	0.0583	E2F4,EP300,SIN3A,FOXA2,HNF4A,FOXA1,HNF4G,RXRA,FOS,TAF1,CREM,YY1,MXI1,NRF1,JUND	15	28	3.73333	0.699048	5	7.95e-13	FOS,STAT3,TCF7L2,CEBPB,JUND,EBF1,EZH2,MAFK,GATA1,EP300,SMC3,STAT2,SIRT6,ARID3A,SMARCA4	15	36	4.8	0.756662	8	1.48e-13	E2F4,SIN3A,TAF1,YY1,NRF1,E2F1,GATA1,CREB1,SPI1,IRF1,RBBP5,ZNF274,SRF,MYC,ELF1	15	35	4.66667	0.680847	5	0	ATF4,CEBPA,ETS1,FOXD1,FOXM1,FOXO3,GATA6,NFYA,PAX6,POU3F2,RARA,RELA,SMAD3,TFAP2A,ZNF423	15	18	2.4	0.551111	3	2.91e-10
PD-0332991	IKZF1,PHF8,IRF4,ARID3A,TCF7L2,CTBP2,GABPA,NR2F2,SP1,NRF1,STAT5A,RBBP5,FOSL1,TCF3,SIN3A	15	11	1.46667	0.466667	2	3.77e-06	FOSL2,FOS,STAT3,JUN,JUND,JUNB,EP300,SMC3,TCF12,NR3C1,MYC,FOSL1,ESR1,GATA2,RAD21	15	58	7.73333	0.82132	12	0	RUNX3,TAF1,MAX,MXI1,TBL1XR1,ELK1,PML,ELF1,SIN3A,STAT1,TBP,CHD2,RCOR1,CHD1,ZNF384	15	17	2.26667	0.567302	3	8.45e-09	FOSL2,FOS,STAT3,MYC,ESR1,TAL1,IRF1,TAF1,PRDM1,STAT2,E2F1,YY1,RBBP5,NA,NA	14	31	4.42857	0.706205	7	2.45e-11	ATF3,CEBPA,EGR1,ESR1,EZH2,GATA2,GATA4,GATA6,NR1I2,POU2F1,PPARA,VDR,ZNF423	13	14	2.15385	0.271795	3	5.01e-07
PF2341066	IKZF1,ARID3A,SRF,NFE2,SIN3A,NRF1,KDM5A,STAT5A,SP1,TCF3,THAP1,BDP1,NR2F2,RUNX3,SP4	15	7	0.933333	0.111111	1	0.000445	EBF1,TCF12,SMC3,EP300,BCL3,RAD21,SPI1,ESR1,PAX5,TCF3,RELA,FOXA1,MYC,BCL11A,ZEB1	15	31	4.13333	0.724444	6	1.56e-12	TAF1,PML,TBP,SIN3A,ELK1,MAX,MXI1,ELF1,RCOR1,TBL1XR1,CHD2,CHD1,RUNX3,STAT1,SMAD5	15	18	2.4	0.567302	3	3.13e-09	SPI1,ESR1,FOXA1,MYC,ZEB1,NR3C1,ZNF217,ESRRA,TAF1,YY1,TRIM28,IRF1,EZH2,RBBP5,SETDB1	15	33	4.4	0.56	7	1.07e-12	ARNT,CDX2,ESR2,EZH2,GATA6,HSF1,IRF2,MAX,PBX1,PPARA,RUNX2,SOX2,SP1,STAT2,TCF3	15	12	1.6	0.6	3	3.61e-05
PHA-665752	IKZF1,SRF,STAT5A,ARID3A,STAT2,PRDM1,SIN3A,USF1,TEAD4,NFE2,SPI1,NRF1,THAP1,SP1,CTBP2	15	12	1.6	0.226667	2	8.01e-08	FOS,E2F4,CEBPB,STAT3,MXI1,EP300,SIN3A,GATA2,JUN,MYC,SAP30,E2F1,MAX,JUND,HCFC1	15	47	6.26667	0.707807	10	0	RUNX3,TBL1XR1,ELK1,TAF1,MAX,MXI1,PML,ELF1,STAT1,SIN3A,TBP,RCOR1,CHD2,EP300,ZNF384	15	24	3.2	0.526984	4	1.36e-11	E2F4,CEBPB,MXI1,EP300,E2F1,REST,STAT2,HNF4G,NA,NA,NA,NA,NA,NA,NA	9	4	0.888889	0.333333	1	0.00502	AR,GATA6,PPARA	3	0	0	0	0	1
PLX4720	POLR3G,STAT5A,NR4A1,FOXA1,RUNX3,MXI1,YY1,ZKSCAN1,NFE2,BCL3,USF2,MEF2C,BACH1,SPI1,SMC3	15	4	0.533333	0.2	1	0.0382	MYC,EP300,ZEB1,CEBPB,FOS,JUN,E2F1,SPI1,YY1,PHF8,E2F4,RBBP5,SIN3A,NRF1,MXI1	15	37	4.93333	0.657456	8	2.44e-13	EZH2,EP300,EBF1,RUNX3,IKZF1,JUND,CEBPB,RAD21,NFIC,RCOR1,WRNIP1,MAFK,SPI1,CHD2,FOS	15	21	2.8	0.547037	4	3.21e-10	MYC,EP300,ZEB1,CEBPB,E2F1,SPI1,YY1,E2F4,RBBP5,GATA3,EZH2,ESR1,GTF3C2,ZNF217,NA	15	35	4.66667	0.606614	6	1.11e-15	BACH1,ESR1,FOXI1,FOXO3,FOXP3,GATA3,GATA6,LEF1,MYC,RREB1,RUNX2,SRF,TFAP2A,USF1,ZNF423	15	19	2.53333	0.542063	3	1.97e-09
Paclitaxel	NRF1,IKZF1,TCF3,GABPA,SMARCC1,SIRT6,RUNX3,BCL11A,HCFC1,UBTF,SIN3A,NR2F2,NFATC1,JUN,SRF	15	19	2.53333	0.428889	2	7.86e-12	E2F4,MYC,PHF8,MXI1,SIN3A,TAF1,RBBP5,SAP30,YY1,MAX,HDAC1,GABPA,E2F1,E2F6,HCFC1	15	50	6.66667	0.739846	5	0	TAF1,PML,RUNX3,ELF1,SIN3A,ELK1,TBP,MXI1,TBL1XR1,CHD2,MAX,CHD1,YY1,STAT1,CREM	15	22	2.93333	0.620317	3	2.95e-11	E2F4,MYC,MXI1,TAF1,RBBP5,E2F1,ZNF143,FOSL2,TBP,EGR1,ZNF217,IRF1,ESR1,CHD1,CCNT2	15	30	4	0.641429	6	1.31e-12	ARNTL,GATA6,JUND,MITF,NHLH1,PBX1,PPARG,RELA,REST,SMAD4,SOX2,SP1,STAT6,TBP,TCF3	15	23	3.06667	0.506667	4	2.44e-10
Panobinostat	IKZF1,NRF1,FOSL1,ARID3A,TCF3,SP4,PHF8,MAFF,IRF4,CTBP2,NR2F2,SMARCC1,HCFC1,BCL11A,CEBPD	15	8	1.06667	0.333333	1	4.94e-07	FOS,FOSL2,JUN,STAT3,JUND,EP300,CEBPB,GATA2,TCF12,NR3C1,MYC,MXI1,YY1,REST,SMARCC1	15	52	6.93333	0.795296	10	0	TAF1,MXI1,ELK1,SIN3A,MAX,PML,ELF1,TBL1XR1,RUNX3,TBP,CHD2,STAT1,CHD1,YY1,CREM	15	22	2.93333	0.620317	3	2.95e-11	FOS,FOSL2,STAT3,CEBPB,MYC,MXI1,YY1,REST,STAT2,E2F4,RBBP5,TAF1,STAT1,PRDM1,IRF1	15	35	4.66667	0.82253	7	3.02e-14	ATF3,EBF1,EGR1,ESR1,FOS,FOXA2,FOXD1,HIF1A,HSF1,JUN,JUND,MYCN,NFE2,VDR,ZNF423	15	27	3.6	0.659418	5	6.17e-12
RAF265	STAT5A,NFE2,FOXA1,THAP1,POLR3G,RUNX3,MAX,BCL3,CREM,HNF4G,SMARCC1,ESRRA,CHD1,ATF2,JUNB	15	5	0.666667	0.2	1	0.00584	FOS,JUN,ZEB1,MYC,CEBPB,REST,EP300,SP1,EZH2,MXI1,SIN3A,HNF4A,GATA2,ZNF263,NFYA	15	41	5.46667	0.750904	9	3.06e-14	CHD1,MYC,TBP,TAF1,JUND,IRF1,MXI1,ELK1,PML,MAX,RUNX3,WRNIP1,IKZF1,SIN3A,CHD2	15	30	4	0.608042	4	6.66e-16	FOS,ZEB1,MYC,CEBPB,REST,EP300,EZH2,NFYA,IRF1,ZNF217,GATA1,E2F1,TCF3,SPI1,FOSL2	15	38	5.06667	0.714589	6	0	CDX2,EZH2,FOS,GATA6,HNF4A,MYCN,NFE2L2,NFYA,PBX1,POU3F2,REST,RUNX2,STAT2,TFAP2A,TFAP2C	15	11	1.46667	0.555556	2	4.78e-05
Sorafenib	IKZF1,SPI1,NFE2,ARID3A,SP1,STAT5A,KDM5A,NRF1,SIN3A,NR2F2,NFATC1,SMARCC1,GABPA,ATF2,SETDB1	15	16	2.13333	0.508889	2	2.35e-10	MYC,MAX,FOS,ZBTB7A,EGR1,EP300,YY1,JUN,USF1,STAT3,HDAC8,BHLHE40,CCNT2,HMGN3,FOXP2	15	33	4.4	0.574392	10	3.2e-09	RUNX3,TAF1,ELK1,SIN3A,PML,ELF1,MAX,MXI1,TBP,RCOR1,TBL1XR1,CHD2,STAT1,CHD1,MYC	15	25	3.33333	0.59381	5	3.87e-11	MYC,FOS,ZBTB7A,YY1,CEBPB,E2F4,SREBF1,ZNF217,MEF2A,NA,NA,NA,NA,NA,NA	10	12	2.4	0.6	2	5.77e-06	AR,FLI1,FOXA2,GATA4,GATA6,HSF1,IRF2,MEF2A,NR1I2,PAX5,PBX1,REL,STAT1,TFAP2A,ZNF423	15	12	1.6	0.311111	2	2.92e-06
TAE684	ARID3A,SP1,PRDM1,RBBP5,IRF4,IKZF1,KDM5A,SETDB1,NRF1,SIN3A,FOXP2,GABPA,BACH1,PHF8,ATF2	15	13	1.73333	0.411111	1	1.32e-09	EBF1,SPI1,MXI1,TCF12,SMC3,RELA,RAD21,BCL3,PAX5,RUNX3,MYC,FOXM1,SIN3A,ELF1,MAX	15	22	2.93333	0.698586	4	3.4e-10	POLR3G,TAF1,TBL1XR1,TBP,MXI1,PML,MAX,SIN3A,RCOR1,CHD1,ELK1,RUNX3,EP300,IRF1,CHD2	15	28	3.73333	0.647884	4	1.51e-14	EBF1,SPI1,MXI1,RELA,MYC,IRF1,EP300,ZEB1,ESRRA,TCF7L2,CEBPB,ESR1,FOSL2,NR3C1,ZBTB7A	15	36	4.8	0.825036	6	1.11e-16	AR,CEBPA,CLOCK,E2F1,ELK4,FOXM1,GATA6,IRF2,NR1I2,PAX6,PPARD,RREB1,SP3,TP63,ZNF423	15	9	1.2	0.266667	1	2.2e-05
TKI258	NFE2,STAT5A,IKZF1,SPI1,NFATC1,BRF2,SIN3A,ARID3A,NR2C2,GABPA,BCL11A,UBTF,RUNX3,KDM5A,SMARCC1	15	12	1.6	0.717778	1	5.73e-09	STAT3,FOS,FOSL2,EP300,ZNF217,FOXA1,JUND,JUN,GATA3,NR3C1,MYC,ZEB1,ESR1,TAF1,TCF12	15	52	6.93333	0.747181	12	0	TAF1,TBP,PML,MXI1,SIN3A,ELF1,RUNX3,ELK1,CHD2,CHD1,TBL1XR1,MAX,RCOR1,ZNF384,STAT1	15	17	2.26667	0.567302	3	8.45e-09	STAT3,FOSL2,EP300,ZNF217,FOXA1,MYC,ZEB1,TAF1,REST,YY1,E2F1,EZH2,ZNF274,EGR1,FOXP2	15	29	3.86667	0.609524	7	2.64e-10	ARNT,BATF,CDX2,E2F7,GATA6,HIF1A,HSF1,MEF2A,PAX5,PBX1,RELA,REST,RUNX2,SP1,STAT2	15	11	1.46667	0.324444	2	2.79e-05
Topotecan	IKZF1,NRF1,TCF3,BCL11A,GABPA,SMARCC1,SUZ12,UBTF,KDM5A,ARID3A,SP4,STAT5A,NFYB,CTBP2,RUNX3	15	6	0.8	0.533333	1	0.000515	E2F4,FOSL2,FOS,TAF1,JUN,MYC,JUND,RBBP5,EP300,SIN3A,NR3C1,STAT3,MXI1,YY1,ZNF217	15	52	6.93333	0.806556	12	0	TAF1,PML,SIN3A,ELK1,ELF1,MXI1,RUNX3,TBP,MAX,TBL1XR1,CHD2,CHD1,STAT1,RCOR1,CREM	15	18	2.4	0.627302	3	3.89e-09	E2F4,FOSL2,TAF1,MYC,RBBP5,YY1,ZNF217,FOXA1,E2F1,ESR1,KDM5B,ZNF143,TAL1,FOXP2,SP2	15	20	2.66667	0.622857	4	3.62e-09	CDX2,GATA6,HIF1A,IKZF1,JUND,PBX1,POU2F1,PPARG,REST,SMAD4,SOX2,SP1,STAT6,TBP,ZNF423	15	27	3.6	0.516667	3	1.33e-15
ZD-6474	STAT5A,SMAD5,ELF1,NFE2,MAX,SAP30,GATA1,MYC,TRIM28,BATF,NFATC1,IKZF1,ATF2,SPI1,SREBF2	15	21	2.8	0.585556	3	1.21e-11	STAT3,HNF4G,HNF4A,EBF1,MYC,RXRA,FOS,FOSL2,ZEB1,SPI1,NR3C1,JUND,ESR1,RELA,HDAC2	15	44	5.86667	0.641236	9	2.22e-16	SPI1,EBF1,STAT1,SMC3,RUNX3,SP1,RELA,CREM,POU2F2,EP300,TAF1,TBP,STAT2,ELK1,MXI1	15	29	3.86667	0.522646	6	8.7e-12	STAT3,MYC,ZEB1,NR3C1,ESR1,RELA,GATA1,ZNF217,WRNIP1,IRF1,REST,NRF1,ELF1,EZH2,SREBF2	15	25	3.33333	0.561058	6	9.15e-09	AR,ARNT,BATF,ELF5,ELK1,ELK4,EZH2,FOXA1,GATA3,IRF1,NFYA,POU3F2,RELA,SOX2,STAT2	15	13	1.73333	0.366667	2	1.07e-06
PC analysis vs. RePhine-correlated independent TRs	P = 0.003575
GSEA vs. RePhine-correlated independent TRs	P = 0.4368
GSEA vs. RePhine-correlated TRs (with significant uniP)	P = 6.523E-05
DoRothEA analysis vs. RePhine-correlated independent TRs	P = 0.01488
