# Supplementary material for: RePhine: An Integrative Method for Identification of Drug Response-related Transcriptional Regulators
Source: Genomics Proteomics Bioinformatics. 2021 Mar 10;19(4):534–48. doi: 10.1016/j.gpb.2019.09.008 (PMC9040019; doi:10.1016/j.gpb.2019.09.008)
Supplement: Supplementary Table S5 [file mmc15.xlsx]

## Sheet: Table S5
Table S5 Literature searching results of RePhine and DoRothEA analyses on approved cancer drugs
Note: 0 stands for TRs not determinded or supported by publications. 1 stands for sensitive markers and -1 strands for resistance markers. Since transcription repressors have the reverce regulons. Directions of both methods were adjusted.
1.a TR has a highe/ lower expression or up-regulated/ down-regulated in resistant cells. 2. TR was experimentally validated to mediate drug sensitivity or resistence. 3. It is reported that the drug is effective or non-effective specially in TR-positive or negative patient cohorts. If a TR directly regulates or is regulated by the drug target but the direct association between the response and th…
If a TR directly regulates or is regulated by the drug target but the direct association between the response and the TR is not mentioned, the TR will be highlighted but not be recorded as a known candidate. If a TR was reported to be associated with both sensitivity and resistance of the same drug, then the TR will not be recorded as a known candidate.
				RePhine (uniP < 1E–5, multiP < 0.005, permuP < 0.05)			DoRothEA (FDR < 0.01)	Significance (P value)
hits of the consistent: True positive				38			12	0.0001078
hits of the missing: False negative				16			36	0.004141
hits of the contrary predictions				7			13	0.2499
hits of the predictions without publication support: ND1				55			80	0.009424
hits of the rest: ND2				69			44	0.006614
Sum				185
Drug	TRs	RePhine	DoRothEA	Publictions	RePhine results	DoRothEA results	PMID	Comment
Erlotinib	BATF	0	1	-1	missing	contrary	27176594	overexpression of PAD4 constrains the activity of EMT via suppressing Elk1 expression, and inhibits resistance of NSCLC t
Erlotinib	ELK1	0	1	0	ND2	ND1
Erlotinib	ELK4	0	1	0	ND2	ND1
Erlotinib	ESR1	1	1	1	right	right	18180460; 21792626; 19739079
Erlotinib	EZH2	-1	-1	-1	right	right	25535899; 30555238	EZH2 nhibition sensitize EGFR inhibition
Erlotinib	FOS	1	0	1	right	missing	16489045
Erlotinib	FOXA1	0	-1	0	ND2	ND1
Erlotinib	GATA1	0	-1	0	ND2	ND1
Erlotinib	GATA3	0	-1	0	ND2	ND1
Erlotinib	HNF4A	0	1	-1	missing	contrary	26855150	CYP3A5 mediates drug resistance and is regulated by HNF4A
Erlotinib	IRF1	1	-1	1	right	contrary	28577937	IRF1 was markedly decreased in Erlotinib resistance cells. IRF1 was positively corerlated to higher PD-L1 that is associated with higher expression of EGFR and sensitivity to EGFR inhibitors
Erlotinib	JUN	0	-1	-1	missing	right	28566434	Downregulation of JUN expression through shRNA re-sensitized HCC827 cells to gefitinib
Erlotinib	MAX	1	0	0	ND1	ND2
Erlotinib	MEF2A	0	-1	0	ND2	ND1
Erlotinib	MYC	0	1	1	missing	right	19204574
Erlotinib	NFYA	0	1	0	ND2	ND1
Erlotinib	NR3C1	1	0	0	ND1	ND2
Erlotinib	NRF1	-1	0	0	ND1	ND2
Erlotinib	RELA	0	1	-1	missing	contrary	29190911	Compared to gefitinib-sensitive parental cells, gefitinib-resistant (GR) cells displayed an EMT phenotype associated with increased migration and invasion abilities with the concomitant activation of IGF1R and NF-κB p65 signaling. Inhibition of IGF1R or p65 using pharmacological inhibitor or specific siRNA partially restored sensitivity to gefitinib with the concomitant reversal of EMT in GR cells
Erlotinib	REST	1	-1	0	ND1	ND1
Erlotinib	SP1	0	1	0	ND2	ND1
Erlotinib	SREBF2	1	0	0	ND1	ND2
Erlotinib	STAT2	0	1	0	ND2	ND1
Erlotinib	STAT3	1	0	0	ND1	ND2	17538163;28367059	STAT3 was reported to be associated with both resistance and sensitivity
Erlotinib	TCF12	0	1	0	ND2	ND1
Erlotinib	TCF3	0	-1	-1	missing	right	27248176
Erlotinib	USF1	-1	0	-1	right	missing	27108960
Erlotinib	ZEB1	-1	0	-1	right	missing	26789630
Irinotecan	ATF1	0	1	0	ND2	ND1
Irinotecan	BATF	0	-1	0	ND2	ND1
Irinotecan	E2F4	-1	0	-1	right	missing	24828495	E2F4 deficiency resulted in sensitization to DNA damage-induced death at 12 h (21% survival) compared with the wild-type control
Irinotecan	EGR1	1	0	-1	contrary	missing	12615715	To be up-regulated in the Top I inhibitor resistant cells
Irinotecan	ESR1	-1	-1	0	ND1	ND1
Irinotecan	FOS/FOSL2/JUND	-1	1	-1	right	contrary	12615715	To be up-regulated in the resistant cells
Irinotecan	FOXA1	-1	0	-1	right	missing	25001612	Patient cohort, FOXA1 is correlated with progress with iniparib and irinotecan treatment
Irinotecan	IKZF1	0	-1	0	ND2	ND1
Irinotecan	MYC	1	0	1	right	missing	14583781
Irinotecan	NFE2	-1	0	0	ND1	ND2
Irinotecan	RELA	0	-1	-1	missing	right	15161687
Irinotecan	REST	0	1	0	ND2	ND1
Irinotecan	SP1	0	-1	0	ND2	ND1
Irinotecan	SREBF1	0	1	0	ND2	ND1
Irinotecan	TBP	0	1	0	ND2	ND1
Irinotecan	TCF3	0	1	0	ND2	ND1
Irinotecan	YY1	1	0	0	ND1	ND2	25885449; 18026119	YY1 was reported to triiger both topoisomerase I inhibitors resistance and sensitivity through FEN1 or INO80.
Lapatinib	BATF	0	1	0	ND2	ND1
Lapatinib	E2F4	-1	0	0	ND1	ND2
Lapatinib	ELK1	0	1	1	missing	right	26824320
Lapatinib	ETS1	0	-1	0	ND2	ND1
Lapatinib	EZH2	-1	-1	-1	right	right	20556507
Lapatinib	FOS	0	-1	0	ND2	ND1	24820961	FOS is the down-stream of EGFR and inhibited by lapatinib, but it is not reported whether FOS expression is associated response or not.
Lapatinib	FOXA1	1	-1	0	ND1	ND1
Lapatinib	GATA1	0	-1	0	ND2	ND1
Lapatinib	GATA3	1	-1	1	right	contrary	19671800
Lapatinib	HNF4A	0	1	0	ND2	ND1
Lapatinib	IRF1	0	-1	0	ND2	ND1
Lapatinib	MYC	1	0	-1	contrary	missing	21245420; 23965903; 26461093	Although some publications report MYC amplications are associatred with HER2 inhibitor response , this observation was not supported by other studies. However, the aquired resistance machanisms related to MYC are validated. Herein, we determind MYC as a resistance marker.
Lapatinib	NFYA	0	1	0	ND2	ND1
Lapatinib	NR3C1	1	0	1	right	missing	22709873
Lapatinib	RELA	0	1	-1	missing	contrary	20124457	Abrogation of lapatinib-induced RelA activation using either small interfering RNA constructs or an intracellular calcium chelator enhanced the apoptotic effects of lapatinib in parental ErbB2+ breast cancer cells and overcame therapeutic resistance to lapatinib
Lapatinib	REST	0	-1	0	ND2	ND1
Lapatinib	SP1	0	1	0	ND2	ND1
Lapatinib	SREBF2	1	0	0	ND1	ND2
Lapatinib	SRF	0	-1	0	ND2	ND1
Lapatinib	STAT2	0	1	0	ND2	ND1
Lapatinib	TCF12	0	1	0	ND2	ND1
Lapatinib	TCF3	0	-1	0	ND2	ND1
Lapatinib	ZEB1	-1	0	-1	right	missing	26883193
Lapatinib	ZNF263	0	-1	0	ND2	ND1
Nilotinib	E2F4	1	0	0	ND1	ND2
Nilotinib	FOSL2	-1	0	0	ND1	ND2
Nilotinib	GATA1	1	0	1	right	missing	23208504	miR-138 which is up-regulated by GATA-1 sensitizes K562 cells to bcr-able inhibitor-induced apoptosis.
Nilotinib	IRF1	-1	0	-1	right	missing	22829191;28454362	IRF-1 was increased in R+SUP-B15 cells cultured with hBMSCs compared with R+SUP-B15 cells cultured alone, where hBMSCs promote the growth of (BCR-abl) TKI-resistant cells. IRF1 is up-regulated in resistant cells
Nilotinib	MYC	-1	0	-1	right	missing	29423056	induction of apoptosis is associated with decreased MYC expression in Nilotinib-resistant cells and Ima-R cells. in addition, increased c-Myc expression and significantly impaired AG490 induced cell death of K562 abl-bcr inhibitor resistant cells
Nilotinib	NRF1	-1	0	-1	right	missing	22829191	NRF1 is up-regulated in TKI-resistant cells
Nilotinib	REST	-1	0	0	ND1	ND2
Nilotinib	SPI1	-1	0	0	ND1	ND2
Nilotinib	TCF12	-1	0	0	ND1	ND2
Nilotinib	ZNF263	-1	0	0	ND1	ND2
Paclitaxel	E2F1	1	0	1	right	missing	16849574	Overexpression of E2F-1 resulted in a marked increase in sensitivity to vinblastine and paclitaxel,
Paclitaxel	E2F4	-1	0	-1	right	missing	15611646	E2F deficiency reduced sensitivity to paclitaxel, whereas E2F4 deficiency increased sensitivity.
Paclitaxel	EGR1	1	0	1	right	missing	21139994; 27072400
Paclitaxel	ESR1	-1	0	-1	right	missing	17545614
Paclitaxel	FOSL2JUN/JUND/AP1	-1	1	-1	right	contrary	29747253;24294361;20626868
Paclitaxel	FOXA2	-1	0	-1	right	missing	25715123; 29187221
Paclitaxel	IRF1	0	-1	1	missing	contrary	23785404	The ectopic expression of IRF1 markedly promoted paclitaxel-induced apoptosis and inhibited cell viability and colony formation ability, whereas the knockdown of IRF1 had the opposite effects.
Paclitaxel	MYC	1	0	1	right	missing	25708932
Paclitaxel	NFYA	0	-1	0	ND2	ND1
Paclitaxel	RELA	0	-1	-1	missing	right	10962577	genes activated by NF-κB reduce the ability of paclitaxel to induce G2/M arrest.
Paclitaxel	REST	0	1	0	ND2	ND1
Paclitaxel	SP1	0	-1	-1	missing	right	23912453	these data uncover a novel mechanism of paclitaxel resistance in which Sp1-mediated upregulation of TNFAIP1 contributes to acquired resistance to paclitaxel
Paclitaxel	STAT2	-1	0	0	ND1	ND2
Paclitaxel	STAT3	0	1	-1	missing	contrary	26976343	STAT3-dependent TXNDC17 expression mediates Taxol resistance through inducing autophagy in human colorectal cancer cells.
Paclitaxel	TBP	1	1	0	ND1	ND1
Paclitaxel	TCF3	0	1	0	ND2	ND1
Panobinostat	ATF2	0	-1	0	ND2	ND1
Panobinostat	ATF3	0	-1	1	missing	contrary	28611196	the induction of ATF3 as a consistent and key determinant of HDACi-induced apoptosis independent of tumour type.
Panobinostat	CEBPB	-1	-1	0	ND1	ND1
Panobinostat	E2F4	-1	0	0	ND1	ND2
Panobinostat	EBF1	0	-1	0	ND2	ND1
Panobinostat	EGR1	1	-1	0	ND1	ND1	24979794	Although HADC inhibitors can induce EGR1 but no evidence show higher EGR1 mediate the HDACi functions
Panobinostat	ELF1	0	-1	0	ND2	ND1
Panobinostat	ELK1	0	1	0	ND2	ND1
Panobinostat	ESR1	0	-1	0	ND2	ND1
Panobinostat	EZH2	-1	0	-1	right	missing	29774113	Pre-treatment with EZH2 inhibitors greatly enhanced the sensitivity of HMCLs to the pan-HDAC inhibitor panobinostat in nearly all cases regardless of single agent EZH2 inhibitor sensitivity.
Panobinostat	FOS/FOSL2/AP1	-1	-1	0	ND1	ND1
Panobinostat	FOXA2	0	-1	0	ND2	ND1
Panobinostat	HNF4A	0	1	0	ND2	ND1
Panobinostat	HSF1	0	-1	0	ND2	ND1
Panobinostat	IKZF1	0	-1	0	ND2	ND1
Panobinostat	IRF1	-1	0	0	ND1	ND2
Panobinostat	JUND/JUN	0	1	0	ND2	ND1	30880222	JUN could be inhibitor by HDACi but no evidence shows JUN mediate the drug response
Panobinostat	MEF2A	0	1	0	ND2	ND1
Panobinostat	MYC	1	-1	0	ND1	ND1		Our experiment show MYC activation can induce the drug response
Panobinostat	NANOG	0	-1	0	ND2	ND1
Panobinostat	NFE2	0	-1	0	ND2	ND1
Panobinostat	NR3C1	0	-1	0	ND2	ND1
Panobinostat	PAX5	0	-1	0	ND2	ND1
Panobinostat	RELA	-1	0	0	ND1	ND2
Panobinostat	REST	-1	0	0	ND1	ND2
Panobinostat	SREBF2	1	0	0	ND1	ND2
Panobinostat	STAT1	-1	0	0	ND1	ND2
Panobinostat	STAT2	-1	0	0	ND1	ND2
Panobinostat	STAT3	-1	0	-1	right	missing	25636517	Co-culture of CLL cells with BMSCs could also facilitate the activation of STAT3 and protected CLL cells from apoptosis when treated with HDAC inhibitors,
Panobinostat	TBP	0	1	0	ND2	ND1
Panobinostat	USF2	0	-1	0	ND2	ND1
Panobinostat	YY1	1	0	0	ND1	ND2
Panobinostat	ZEB1	-1	0	0	ND1	ND2
Panobinostat	ZNF263	0	-1	0	ND2	ND1
PF-2341067	ESR1	-1	0	0	ND1	ND2
PF-2341068	EZH2	-1	0	0	ND1	ND2
PF-2341069	FOXA1	-1	0	-1	right	missing	29669761	FOXA1 binding region are enrichedly activated in resistant cells via H3K27ac
PF-2341070	IRF1	-1	0	0	ND1	ND2
PF-2341071	MYC	-1	0	-1	right	missing	30290287; 29507657
PF-2341072	NR3C1	-1	0	0	ND1	ND2
PF-2341073	SPI1	-1	0	0	ND1	ND2
PF-2341074	YY1	0	0	0	ND2	ND2
PF-2341075	ZEB1	1	0	-1	contrary	missing	27666124	ZEB1 mediate crizotinib resistance
Sorafenib	CEBPB	1	0	0	ND1	ND2
Sorafenib	E2F4	-1	0	0	ND1	ND2
Sorafenib	FOS/AP-1	-1	0	-1	right	missing	26517516
Sorafenib	MEF2A	1	0	0	ND1	ND2
Sorafenib	MYC	1	0	1	right	missing	25451688
Sorafenib	SREBF1	1	0	-1	contrary	missing	28584024	SREBF1 is higher in sorafenib resistant cells
Sorafenib	YY1	1	0	0	ND1	ND2
Topotecan	BATF	0	-1	0	ND2	ND1
Topotecan	E2F1	1	0	1	right	missing	24828495	E2F1−/− neurons were significantly more resistant to DNA-induced death (Top I inhibitors).
Topotecan	E2F4	-1	0	-1	right	missing	24828495	E2F4 deficiency resulted in sensitization to DNA damage-induced death at 12 h (21% survival) compared with the wild-type control
Topotecan	ESR1	-1	0	0	ND1	ND2
Topotecan	FOSL2/JUND	-1	1	-1	right	contrary	12615715	To be up-regulated in the Top I inhibitor resistant cells
Topotecan	FOXA1	-1	0	-1	right	missing	25001612	Patient cohort, FOXA1 is correlated to progress withTop I inhibitor treatment
Topotecan	FOXM1	1	0	0	ND1	ND2
Topotecan	IKZF1	0	-1	0	ND2	ND1
Topotecan	MEF2A	0	1	0	ND2	ND1
Topotecan	MYC	1	0	1	right	missing	14583781
Topotecan	RELA	0	-1	-1	missing	right	15161687
Topotecan	REST	0	1	0	ND2	ND1
Topotecan	RXRA	0	1	0	ND2	ND1
Topotecan	SP1	-1	-1	0	ND1	ND1
Topotecan	SREBF1	0	1	0	ND2	ND1
Topotecan	STAT2	-1	0	1	contrary	missing	19687011；22280068	expression of STAT2 in RST2 cells sensitized the cells to the Top I inhibitor-induced cell death.
Topotecan	STAT3	0	1	-1	missing	contrary	25436684	The treatment of colorectal cancer cells with irinotecan leads to senescence or apoptosis following DNA double-strand break induction. This process is impaired by the activation of Stat3.
Topotecan	TBP	0	1	0	ND2	ND1
Topotecan	TCF3	0	1	0	ND2	ND1
Topotecan	YY1	1	0	0	ND1	ND2
ZD-6475	ELF1	1	0	0	ND1	ND2
ZD-6476	ESR1	1	0	-1	contrary	missing	22258476	ESR1 inhibitor and ZD-6474 has synergistic effect
ZD-6477	EZH2	-1	-1	-1	right	right	31015297	EZH2 inhibition increase the RET and RET inhibitor sensitivity
ZD-6478	GATA1	1	0	0	ND1	ND2
ZD-6479	GATA3	0	-1	0	ND2	ND1
ZD-6480	IRF1	1	-1	0	ND1	ND1
ZD-6481	MYC	1	0	1	right	missing	28159923	Vandetanib treatment at concentrations corresponding to patient plasma levels leads to marked loss of viable cells in MYC-amplified and SHH-TP53-mutated medulloblastoma cell lines. In line with the observed anti-tumorigenic efficacy of Vandetanib
ZD-6482	NR3C1	1	0	0	ND1	ND2
ZD-6483	NRF1	-1	0	0	ND1	ND2
ZD-6484	RELA	1	1	0	ND1	ND1
ZD-6485	REST	1	-1	0	ND1	ND1
ZD-6486	SREBF2	1	0	0	ND1	ND2
ZD-6487	STAT3	1	0	-1	contrary	missing	27620278	A suboptimal dose of pSTAT3 inhibitor, when combined with vandetanib, apparently showed a synergistic effect on cell growth inhibition of RETM918T-positive cells
ZD-6488	ZEB1	-1	0	0	ND1	ND2
ZD-6489	BATF	0	1	0	ND2	ND1
ZD-6490	ELK1	0	1	0	ND2	ND1
ZD-6491	ELK4	0	1	0	ND2	ND1
ZD-6492	FOXA1	0	-1	0	ND2	ND1
ZD-6493	NFYA	0	1	0	ND2	ND1
ZD-6494	STAT2	0	1	0	ND2	ND1
RePhine summary
