# Supplementary material for: RePhine: An Integrative Method for Identification of Drug Response-related Transcriptional Regulators
Source: Genomics Proteomics Bioinformatics. 2021 Mar 10;19(4):534–48. doi: 10.1016/j.gpb.2019.09.008 (PMC9040019; doi:10.1016/j.gpb.2019.09.008)
Supplement: Supplementary Table S6 [file mmc16.xlsx]

## Sheet: Table S6
Table S6 TR clusters and related PPI connection information
TRs	Cluster	Number of edges	Expected number of edges	PPI enrichment P value
EP300	cluster 1	14	3	2.4e-06
FOS	cluster 1	14	3	2.4e-06
STAT3	cluster 1	14	3	2.4e-06
JUN	cluster 1	14	3	2.4e-06
FOSL2	cluster 1	14	3	2.4e-06
JUND	cluster 1	14	3	2.4e-06
BRCA1	cluster 2	127	19	< 1.0e-16
ZBTB33	cluster 2	127	19	< 1.0e-16
NR2C2	cluster 2	127	19	< 1.0e-16
KDM5A	cluster 2	127	19	< 1.0e-16
ZNF143	cluster 2	127	19	< 1.0e-16
TAF7	cluster 2	127	19	< 1.0e-16
ELK1	cluster 2	127	19	< 1.0e-16
SP2	cluster 2	127	19	< 1.0e-16
SIX5	cluster 2	127	19	< 1.0e-16
NRF1	cluster 2	127	19	< 1.0e-16
REST	cluster 2	127	19	< 1.0e-16
HCFC1	cluster 2	127	19	< 1.0e-16
GABPA	cluster 2	127	19	< 1.0e-16
PML	cluster 2	127	19	< 1.0e-16
CREM	cluster 2	127	19	< 1.0e-16
ETS1	cluster 2	127	19	< 1.0e-16
SMAD5	cluster 2	127	19	< 1.0e-16
CREB1	cluster 2	127	19	< 1.0e-16
CHD2	cluster 2	127	19	< 1.0e-16
TBP	cluster 2	127	19	< 1.0e-16
EGR1	cluster 2	127	19	< 1.0e-16
KDM5B	cluster 2	127	19	< 1.0e-16
E2F6	cluster 2	127	19	< 1.0e-16
SAP30	cluster 2	127	19	< 1.0e-16
ELF1	cluster 2	127	19	< 1.0e-16
HDAC1	cluster 2	127	19	< 1.0e-16
E2F1	cluster 2	127	19	< 1.0e-16
E2F4	cluster 2	127	19	< 1.0e-16
MYC	cluster 2	127	19	< 1.0e-16
SIN3A	cluster 2	127	19	< 1.0e-16
TAF1	cluster 2	127	19	< 1.0e-16
RBBP5	cluster 2	127	19	< 1.0e-16
YY1	cluster 2	127	19	< 1.0e-16
MAX	cluster 2	127	19	< 1.0e-16
PHF8	cluster 2	127	19	< 1.0e-16
MXI1	cluster 2	127	19	< 1.0e-16
HSF1	cluster 3	47	8	< 1.0e-16
HDAC6	cluster 3	47	8	< 1.0e-16
POLR3A	cluster 3	47	8	< 1.0e-16
BDP1	cluster 3	47	8	< 1.0e-16
CTBP2	cluster 3	47	8	< 1.0e-16
SUZ12	cluster 3	47	8	< 1.0e-16
POLR3G	cluster 3	47	8	< 1.0e-16
BRF1	cluster 3	47	8	< 1.0e-16
XRCC4	cluster 3	47	8	< 1.0e-16
ZZZ3	cluster 3	47	8	< 1.0e-16
NANOG	cluster 3	47	8	< 1.0e-16
BRF2	cluster 3	47	8	< 1.0e-16
POU5F1	cluster 3	47	8	< 1.0e-16
BACH1	cluster 3	47	8	< 1.0e-16
SMARCC2	cluster 3	47	8	< 1.0e-16
ZKSCAN1	cluster 3	47	8	< 1.0e-16
CUX1	cluster 3	47	8	< 1.0e-16
ZNF384	cluster 3	47	8	< 1.0e-16
GTF3C2	cluster 3	47	8	< 1.0e-16
ZMIZ1	cluster 3	47	8	< 1.0e-16
MAFF	cluster 3	47	8	< 1.0e-16
SUPT20H	cluster 3	47	8	< 1.0e-16
SIRT6	cluster 3	47	8	< 1.0e-16
USF2	cluster 3	47	8	< 1.0e-16
NFE2	cluster 3	47	8	< 1.0e-16
ZNF274	cluster 3	47	8	< 1.0e-16
EZH2	cluster 3	47	8	< 1.0e-16
SREBF2	cluster 3	47	8	< 1.0e-16
TRIM28	cluster 3	47	8	< 1.0e-16
SETDB1	cluster 3	47	8	< 1.0e-16
IRF3	cluster 3	47	8	< 1.0e-16
PBX3	cluster 3	47	8	< 1.0e-16
KAT2A	cluster 3	47	8	< 1.0e-16
SRF	cluster 3	47	8	< 1.0e-16
SP4	cluster 3	47	8	< 1.0e-16
SREBF1	cluster 3	47	8	< 1.0e-16
THAP1	cluster 3	47	8	< 1.0e-16
ATF1	cluster 3	47	8	< 1.0e-16
MTA3	cluster 4	28	3	< 1.0e-16
MEF2A	cluster 4	28	3	< 1.0e-16
MEF2C	cluster 4	28	3	< 1.0e-16
NFATC1	cluster 4	28	3	< 1.0e-16
PAX5	cluster 4	28	3	< 1.0e-16
TCF3	cluster 4	28	3	< 1.0e-16
WRNIP1	cluster 4	28	3	< 1.0e-16
POU2F2	cluster 4	28	3	< 1.0e-16
TBL1XR1	cluster 4	28	3	< 1.0e-16
SPI1	cluster 4	28	3	< 1.0e-16
BCL3	cluster 4	28	3	< 1.0e-16
EBF1	cluster 4	28	3	< 1.0e-16
BCL11A	cluster 4	28	3	< 1.0e-16
IKZF1	cluster 4	28	3	< 1.0e-16
BATF	cluster 4	28	3	< 1.0e-16
FOXM1	cluster 4	28	3	< 1.0e-16
ATF2	cluster 4	28	3	< 1.0e-16
RELA	cluster 4	28	3	< 1.0e-16
IRF4	cluster 4	28	3	< 1.0e-16
RUNX3	cluster 4	28	3	< 1.0e-16
GATA2	cluster 5	209	38	< 1.0e-16
NR3C1	cluster 5	209	38	< 1.0e-16
TCF12	cluster 5	209	38	< 1.0e-16
CEBPB	cluster 5	209	38	< 1.0e-16
ESR1	cluster 5	209	38	< 1.0e-16
ZNF217	cluster 5	209	38	< 1.0e-16
GATA3	cluster 5	209	38	< 1.0e-16
FOXA1	cluster 5	209	38	< 1.0e-16
ZEB1	cluster 5	209	38	< 1.0e-16
FOXA2	cluster 5	209	38	< 1.0e-16
HNF4A	cluster 5	209	38	< 1.0e-16
HNF4G	cluster 5	209	38	< 1.0e-16
HDAC2	cluster 5	209	38	< 1.0e-16
RXRA	cluster 5	209	38	< 1.0e-16
HDAC8	cluster 5	209	38	< 1.0e-16
ZBTB7A	cluster 5	209	38	< 1.0e-16
CEBPD	cluster 5	209	38	< 1.0e-16
MYBL2	cluster 5	209	38	< 1.0e-16
SMARCB1	cluster 5	209	38	< 1.0e-16
HMGN3	cluster 5	209	38	< 1.0e-16
CCNT2	cluster 5	209	38	< 1.0e-16
UBTF	cluster 5	209	38	< 1.0e-16
NFIC	cluster 5	209	38	< 1.0e-16
SP1	cluster 5	209	38	< 1.0e-16
ATF3	cluster 5	209	38	< 1.0e-16
CBX3	cluster 5	209	38	< 1.0e-16
USF1	cluster 5	209	38	< 1.0e-16
CTCFL	cluster 5	209	38	< 1.0e-16
ELK4	cluster 5	209	38	< 1.0e-16
GTF2F1	cluster 5	209	38	< 1.0e-16
GTF2B	cluster 5	209	38	< 1.0e-16
FOXP2	cluster 5	209	38	< 1.0e-16
IRF1	cluster 5	209	38	< 1.0e-16
ZNF263	cluster 5	209	38	< 1.0e-16
CHD1	cluster 5	209	38	< 1.0e-16
STAT5A	cluster 5	209	38	< 1.0e-16
RFX5	cluster 5	209	38	< 1.0e-16
ESRRA	cluster 5	209	38	< 1.0e-16
BHLHE40	cluster 5	209	38	< 1.0e-16
NFYA	cluster 5	209	38	< 1.0e-16
NFYB	cluster 5	209	38	< 1.0e-16
SMARCC1	cluster 5	209	38	< 1.0e-16
FOSL1	cluster 5	209	38	< 1.0e-16
RCOR1	cluster 5	209	38	< 1.0e-16
JUNB	cluster 5	209	38	< 1.0e-16
RAD21	cluster 5	209	38	< 1.0e-16
SMC3	cluster 5	209	38	< 1.0e-16
STAT1	cluster 5	209	38	< 1.0e-16
STAT2	cluster 5	209	38	< 1.0e-16
SMARCA4	cluster 5	209	38	< 1.0e-16
PRDM1	cluster 5	209	38	< 1.0e-16
MAFK	cluster 5	209	38	< 1.0e-16
GATA1	cluster 5	209	38	< 1.0e-16
TAL1	cluster 5	209	38	< 1.0e-16
MBD4	cluster 5	209	38	< 1.0e-16
ARID3A	cluster 5	209	38	< 1.0e-16
NR4A1	cluster 5	209	38	< 1.0e-16
NR2F2	cluster 5	209	38	< 1.0e-16
TEAD4	cluster 5	209	38	< 1.0e-16
TCF7L2	cluster 5	209	38	< 1.0e-16
