# Supplementary material for: RePhine: An Integrative Method for Identification of Drug Response-related Transcriptional Regulators
Source: Genomics Proteomics Bioinformatics. 2021 Mar 10;19(4):534–48. doi: 10.1016/j.gpb.2019.09.008 (PMC9040019; doi:10.1016/j.gpb.2019.09.008)
Supplement: Supplementary Table S7 [file mmc17.xlsx]

## Sheet: SheetS7
Table S7 TR response signatures and anti-PD-1 drugs
Coefficients of multivariate logistic models of anti-PD-1 response (CR vs. PR & PD)
Features	Coefficients	SE	Z	P value
Cluster 5 TR mutations (29 overlapping genes)	-0.38148	0.14787	-2.58	0.0144
Mutation loadings	0.16894	0.07549	2.238	0.0319
Features	Coefficients	SE	Z	P value
Cluster 1 TR mutations (4 overlapping genes)	0.03086	0.07138	0.432	0.668
Mutation loadings	0.13879	0.25374	0.547	0.588
Features	Coefficients	SE	Z	P value
Cluster 2 TR mutations (13 overlapping genes)	0.0279	0.06766	0.412	0.683
Mutation loadings	0.1174	0.13175	0.891	0.379
Features	Coefficients	SE	Z	P value
Cluster 3 TR mutations (20 overlapping genes)	0.03508	0.07787	0.45	0.655
Mutation loadings	0.04415	0.15163	0.291	0.773
Features	Coefficients	SE	Z	P value
Cluster 4 TR mutations (12 overlapping genes)	0.078	0.06882	1.133	0.265
Mutation loadings	-0.16559	0.14611	-1.133	0.265
CRISPR top 5 TRs whose defect triggers anti-PD-1 resistance	TRs whose mutations related to poor response of immunotherapy
STAT1	GATA2
SMARCA4	NR3C1
STAT2	TCF12
GTF2F1	ESR1
SMARCC1	ZNF217
	ZEB1
	FOXA2
	HNF4A
	HNF4G
	RXRA
	HDAC8
	MYBL2
	SMARCB1
	SP1
	CTCFL
	ELK4
	FOXP2
	RFX5
	BHLHE40
	NFYA
	SMARCC1
	FOSL1
	RCOR1
	JUNB
	STAT2
	SMARCA4
	PRDM1
	MBD4
	NR4A1
