# Supplementary material for: RePhine: An Integrative Method for Identification of Drug Response-related Transcriptional Regulators
Source: Genomics Proteomics Bioinformatics. 2021 Mar 10;19(4):534–48. doi: 10.1016/j.gpb.2019.09.008 (PMC9040019; doi:10.1016/j.gpb.2019.09.008)
Supplement: Supplementary Table S8 [file mmc18.xlsx]

## Sheet: Table S8
Table S8 RePhine results in CCLE data
Selected ChIP-seq	Coefficient of univariate	UniP	Coefficient of multivariate	MultiP	Permutation P
ENCFF001USX_peaks_HepG2_MYC.human_result_gene_score_sort	0.010535	9.90053e-126	0.00301568	9.2864e-05	0	17-AAG
ENCFF001VDT_peaks_GM08714_ZNF274.human_result_gene_score_sort	-0.0228909	2.99741e-35	-0.0163947	6.98568e-28	0	17-AAG
ENCFF001VEJ_peaks_GM12878_IKZF1.human_result_gene_score_sort	0.00408755	0.551569	0	NA	NA	17-AAG
ENCFF001VGH_peaks_GM18951_RELA.human_result_gene_score_sort	0.0116582	8.03786e-22	0	NA	NA	17-AAG
ENCFF001VHP_peaks_HEK293_ZNF263.human_result_gene_score_sort	0.016916	8.00398e-26	0	NA	NA	17-AAG
ENCFF001VHS_peaks_HeLa.S3_SMARCC1.human_result_gene_score_sort	0.00937727	2.94818e-25	0.00147949	0.00474157	0	17-AAG
ENCFF001VHV_peaks_HeLa.S3_BRCA1.human_result_gene_score_sort	0.0507131	8.48558e-16	0	NA	NA	17-AAG
ENCFF001VII_peaks_HeLa.S3_ELK4.human_result_gene_score_sort	0.00818989	8.57789e-44	0	NA	NA	17-AAG
ENCFF001VIK_peaks_HeLa.S3_KAT2A.human_result_gene_score_sort	0.00902317	3.375e-15	0	NA	NA	17-AAG
ENCFF001VIN_peaks_HeLa.S3_HCFC1.human_result_gene_score_sort	0.00403985	1.68638e-21	0	NA	NA	17-AAG
ENCFF001VIO_peaks_HeLa.S3_SMARCB1.human_result_gene_score_sort	0.0094968	6.35701e-45	0.000252076	0.221047	0	17-AAG
ENCFF001VIP_peaks_HeLa.S3_IRF3.human_result_gene_score_sort	0.0284271	5.42683e-05	0	NA	NA	17-AAG
ENCFF001VIW_peaks_HeLa.S3_NFYA.human_result_gene_score_sort	0.00939231	7.94373e-28	0	NA	NA	17-AAG
ENCFF001VIX_peaks_HeLa.S3_NFYB.human_result_gene_score_sort	0.00961564	1.66372e-19	0	NA	NA	17-AAG
ENCFF001VJC_peaks_HeLa.S3_PRDM1.human_result_gene_score_sort	0.0161282	0.0510967	0	NA	NA	17-AAG
ENCFF001VJF_peaks_HeLa.S3_POLR3A.human_result_gene_score_sort	0.0164737	1.55688e-05	0	NA	NA	17-AAG
ENCFF001VJG_peaks_HeLa.S3_SUPT20H.human_result_gene_score_sort	0.00527987	0.00219539	0	NA	NA	17-AAG
ENCFF001VLB_peaks_HepG2_SREBF2.human_result_gene_score_sort	0.00820518	4.54668e-06	0.00260888	0.00145642	0	17-AAG
ENCFF001VMD_peaks_K562_BRF2.human_result_gene_score_sort	0.009644	0.0149878	0	NA	NA	17-AAG
ENCFF001VMG_peaks_K562_CUX1.human_result_gene_score_sort	0.0103247	2.34237e-07	0	NA	NA	17-AAG
ENCFF001VMO_peaks_K562_JUN.human_result_gene_score_sort	0.00702716	1.38185e-40	0	NA	NA	17-AAG
ENCFF001VMY_peaks_K562_E2F4.human_result_gene_score_sort	0.0240437	2.3687e-47	0.00327716	0.00707112	0	17-AAG
ENCFF001VNF_peaks_K562_GTF2B.human_result_gene_score_sort	0.018114	3.65853e-32	0	NA	NA	17-AAG
ENCFF001VPD_peaks_K562_GTF3C2.human_result_gene_score_sort	0.0139218	8.34316e-12	0.00215958	6.77249e-06	0	17-AAG
ENCFF001VPI_peaks_K562_XRCC4.human_result_gene_score_sort	-0.000210638	0.941142	0	NA	NA	17-AAG
ENCFF001VPP_peaks_K562_ZNF384.human_result_gene_score_sort	0.02126	2.01048e-12	0	NA	NA	17-AAG
ENCFF001VPQ_peaks_K562_ZMIZ1.human_result_gene_score_sort	0.0180907	7.46653e-11	0	NA	NA	17-AAG
ENCFF001VQD_peaks_MCF_10A_STAT3.human_result_gene_score_sort	0.0150824	1.10499e-44	0.00366728	0.000108008	0	17-AAG
ENCFF001VQJ_peaks_MCF.7_ZNF217.human_result_gene_score_sort	0.01105	4.00812e-08	0.000196965	0.0547998	0	17-AAG
ENCFF001VQR_peaks_erythroblast_GATA1.human_result_gene_score_sort	0.00510188	5.42327e-21	0	NA	NA	17-AAG
ENCFF001VQW_peaks_SH.SY5Y_GATA3.human_result_gene_score_sort	-0.0540508	4.98706e-12	-0.0174703	0.00020941	0	17-AAG
ENCFF001VRH_peaks_K562_eGFP.FOS.human_result_gene_score_sort	0.00562955	6.4976e-37	6.56824e-05	0.0408009	0	17-AAG
ENCFF001VRI_peaks_K562_eGFP.GATA2.human_result_gene_score_sort	0.00508267	8.34823e-33	0	NA	NA	17-AAG
ENCFF001VRJ_peaks_K562_eGFP.HDAC8.human_result_gene_score_sort	0.0113625	9.63913e-61	7.17896e-05	0.676173	0	17-AAG
ENCFF001VRK_peaks_K562_eGFP.JUNB.human_result_gene_score_sort	0.00908346	1.0189e-62	0	NA	NA	17-AAG
ENCFF001VRM_peaks_K562_eGFP.NR4A1.human_result_gene_score_sort	0.0131869	4.11342e-28	0	NA	NA	17-AAG
ENCFF002CDU_optimal_idr_thresholded_peaks_H1.hESC_KDM5A.human_result_gene_score_sort	0.00364667	1.94725e-09	0	NA	NA	17-AAG
ENCFF002CEK_optimal_idr_thresholded_peaks_K562_CHD1.human_result_gene_score_sort	0.0101014	1.2176e-34	0	NA	NA	17-AAG
ENCFF002CEN_optimal_idr_thresholded_peaks_K562_HDAC1.human_result_gene_score_sort	0.0106469	1.45767e-46	0	NA	NA	17-AAG
ENCFF002CEP_optimal_idr_thresholded_peaks_K562_HDAC6.human_result_gene_score_sort	0.00832341	0.00142885	0	NA	NA	17-AAG
ENCFF002CER_optimal_idr_thresholded_peaks_K562_PHF8.human_result_gene_score_sort	0.00631073	1.35111e-71	0.000652775	0.00398882	0	17-AAG
ENCFF002CES_optimal_idr_thresholded_peaks_K562_KDM5B.human_result_gene_score_sort	0.008704	1.39759e-54	0	NA	NA	17-AAG
ENCFF002CEU_optimal_idr_thresholded_peaks_K562_RBBP5.human_result_gene_score_sort	0.00811796	1.43472e-45	0	NA	NA	17-AAG
ENCFF002CEV_optimal_idr_thresholded_peaks_K562_SAP30.human_result_gene_score_sort	0.00885627	9.4644e-40	0	NA	NA	17-AAG
ENCFF002CFB_optimal_idr_thresholded_peaks_keratinocyte_EZH2.human_result_gene_score_sort	-0.00577788	7.00386e-09	-0.00349582	1.65129e-10	0.004	17-AAG
ENCFF002CFI_optimal_idr_thresholded_peaks_A549_CREB1.human_result_gene_score_sort	0.00523356	3.07514e-29	0	NA	NA	17-AAG
ENCFF002CFT_optimal_idr_thresholded_peaks_A549_NR3C1.human_result_gene_score_sort	0.0146311	3.19565e-27	0	NA	NA	17-AAG
ENCFF002CGJ_optimal_idr_thresholded_peaks_Ishikawa_ESR1.human_result_gene_score_sort	0.00201362	0.106702	-0.00291186	7.76227e-08	0.001	17-AAG
ENCFF002CGQ_optimal_idr_thresholded_peaks_GM12878_BATF.human_result_gene_score_sort	0.00160794	0.0104821	0	NA	NA	17-AAG
ENCFF002CGS_optimal_idr_thresholded_peaks_GM12878_BCL3.human_result_gene_score_sort	0.00797157	1.22302e-12	0	NA	NA	17-AAG
ENCFF002CGV_optimal_idr_thresholded_peaks_GM12878_EBF1.human_result_gene_score_sort	0.00524718	1.36502e-23	0	NA	NA	17-AAG
ENCFF002CGZ_optimal_idr_thresholded_peaks_GM12878_FOXM1.human_result_gene_score_sort	0.00412569	8.35539e-12	0	NA	NA	17-AAG
ENCFF002CHB_optimal_idr_thresholded_peaks_GM12878_IRF4.human_result_gene_score_sort	0.00351789	1.57657e-07	0	NA	NA	17-AAG
ENCFF002CHD_optimal_idr_thresholded_peaks_GM12878_MEF2C.human_result_gene_score_sort	0.00388203	8.92113e-05	0	NA	NA	17-AAG
ENCFF002CHE_optimal_idr_thresholded_peaks_GM12878_MTA3.human_result_gene_score_sort	0.00597889	6.50955e-08	0	NA	NA	17-AAG
ENCFF002CHF_optimal_idr_thresholded_peaks_GM12878_NFATC1.human_result_gene_score_sort	0.00713356	9.05148e-06	0	NA	NA	17-AAG
ENCFF002CHL_optimal_idr_thresholded_peaks_GM12878_PBX3.human_result_gene_score_sort	0.00183978	0.000449533	-0.000943719	0.0126693	0.283	17-AAG
ENCFF002CHM_optimal_idr_thresholded_peaks_GM12878_PML.human_result_gene_score_sort	0.00798778	7.67583e-26	0	NA	NA	17-AAG
ENCFF002CHP_optimal_idr_thresholded_peaks_GM12878_POU2F2.human_result_gene_score_sort	0.00670248	1.57362e-19	0	NA	NA	17-AAG
ENCFF002CHS_optimal_idr_thresholded_peaks_GM12878_RUNX3.human_result_gene_score_sort	0.00399081	1.43499e-18	0	NA	NA	17-AAG
ENCFF002CHX_optimal_idr_thresholded_peaks_GM12878_STAT5A.human_result_gene_score_sort	0.00799551	4.94003e-10	0	NA	NA	17-AAG
ENCFF002CIA_optimal_idr_thresholded_peaks_GM12878_TCF3.human_result_gene_score_sort	0.00823481	2.07018e-29	0	NA	NA	17-AAG
ENCFF002CIE_optimal_idr_thresholded_peaks_GM12878_ZEB1.human_result_gene_score_sort	0.00761543	4.98799e-22	0.000452933	0.0127918	0	17-AAG
ENCFF002CIM_optimal_idr_thresholded_peaks_GM12892_PAX5.human_result_gene_score_sort	0.00889108	1.93957e-34	0	NA	NA	17-AAG
ENCFF002CIR_optimal_idr_thresholded_peaks_H1.hESC_ATF2.human_result_gene_score_sort	0.00421112	5.62227e-06	-0.000545772	0.269839	0.026	17-AAG
ENCFF002CIT_optimal_idr_thresholded_peaks_H1.hESC_BCL11A.human_result_gene_score_sort	-0.00466292	0.0192739	0	NA	NA	17-AAG
ENCFF002CJA_optimal_idr_thresholded_peaks_H1.hESC_NANOG.human_result_gene_score_sort	-0.0043541	0.00192023	-0.0054854	7.91707e-08	0.005	17-AAG
ENCFF002CJB_optimal_idr_thresholded_peaks_H1.hESC_REST.human_result_gene_score_sort	-0.00518631	3.95027e-12	-0.00486196	1.69895e-14	0	17-AAG
ENCFF002CJF_optimal_idr_thresholded_peaks_H1.hESC_POU5F1.human_result_gene_score_sort	-9.8097e-06	0.995185	0	NA	NA	17-AAG
ENCFF002CJM_optimal_idr_thresholded_peaks_H1.hESC_SP4.human_result_gene_score_sort	0.00372654	1.50549e-10	0	NA	NA	17-AAG
ENCFF002CJP_optimal_idr_thresholded_peaks_H1.hESC_TAF7.human_result_gene_score_sort	0.00872807	2.35558e-12	0	NA	NA	17-AAG
ENCFF002CJW_optimal_idr_thresholded_peaks_HCT116_ZBTB33.human_result_gene_score_sort	0.00569039	2.22519e-12	0	NA	NA	17-AAG
ENCFF002CKE_optimal_idr_thresholded_peaks_HepG2_CEBPD.human_result_gene_score_sort	0.0130142	2.63813e-70	0	NA	NA	17-AAG
ENCFF002CKH_optimal_idr_thresholded_peaks_HepG2_FOSL2.human_result_gene_score_sort	0.0102977	2.19696e-59	0	NA	NA	17-AAG
ENCFF002CKI_optimal_idr_thresholded_peaks_HepG2_FOXA1.human_result_gene_score_sort	0.0116227	2.00479e-64	0	NA	NA	17-AAG
ENCFF002CKK_optimal_idr_thresholded_peaks_HepG2_FOXA2.human_result_gene_score_sort	0.009736	1.44716e-63	0	NA	NA	17-AAG
ENCFF002CKL_optimal_idr_thresholded_peaks_HepG2_GABPA.human_result_gene_score_sort	0.00375338	2.77939e-19	0	NA	NA	17-AAG
ENCFF002CKM_optimal_idr_thresholded_peaks_HepG2_HDAC2.human_result_gene_score_sort	0.0136465	3.81736e-88	0	NA	NA	17-AAG
ENCFF002CKN_optimal_idr_thresholded_peaks_HepG2_HNF4A.human_result_gene_score_sort	0.0163821	3.60277e-106	0.00506366	0.0312725	0	17-AAG
ENCFF002CKO_optimal_idr_thresholded_peaks_HepG2_HNF4G.human_result_gene_score_sort	0.016297	1.22381e-112	0.00108951	0.444855	0	17-AAG
ENCFF002CKP_optimal_idr_thresholded_peaks_HepG2_JUND.human_result_gene_score_sort	0.0112303	3.13188e-61	0	NA	NA	17-AAG
ENCFF002CKQ_optimal_idr_thresholded_peaks_HepG2_MBD4.human_result_gene_score_sort	0.0206563	2.31637e-30	0	NA	NA	17-AAG
ENCFF002CKR_optimal_idr_thresholded_peaks_HepG2_MYBL2.human_result_gene_score_sort	0.0141056	3.8195e-63	0	NA	NA	17-AAG
ENCFF002CKS_optimal_idr_thresholded_peaks_HepG2_NFIC.human_result_gene_score_sort	0.0142885	3.32384e-61	0	NA	NA	17-AAG
ENCFF002CKV_optimal_idr_thresholded_peaks_HepG2_EP300.human_result_gene_score_sort	0.0141294	3.97828e-85	0.00395492	1.99723e-09	0	17-AAG
ENCFF002CKZ_optimal_idr_thresholded_peaks_HepG2_RXRA.human_result_gene_score_sort	0.0159134	7.49886e-88	0	NA	NA	17-AAG
ENCFF002CLA_optimal_idr_thresholded_peaks_HepG2_SIN3A.human_result_gene_score_sort	0.00757287	1.72965e-61	0	NA	NA	17-AAG
ENCFF002CLB_optimal_idr_thresholded_peaks_HepG2_SP1.human_result_gene_score_sort	0.0109279	3.69152e-99	0	NA	NA	17-AAG
ENCFF002CLD_optimal_idr_thresholded_peaks_HepG2_SRF.human_result_gene_score_sort	0.0110586	1.58029e-16	0	NA	NA	17-AAG
ENCFF002CLE_optimal_idr_thresholded_peaks_HepG2_TAF1.human_result_gene_score_sort	0.00912875	9.28591e-98	1.13757e-05	0.256576	0	17-AAG
ENCFF002CLF_optimal_idr_thresholded_peaks_HepG2_TCF12.human_result_gene_score_sort	0.0117114	1.03215e-31	0	NA	NA	17-AAG
ENCFF002CLG_optimal_idr_thresholded_peaks_HepG2_TEAD4.human_result_gene_score_sort	0.00843881	1.28975e-33	-0.000583979	1.18291e-07	0	17-AAG
ENCFF002CLH_optimal_idr_thresholded_peaks_HepG2_USF1.human_result_gene_score_sort	0.00676596	5.37552e-36	-5.02332e-05	0.00135557	0	17-AAG
ENCFF002CLK_optimal_idr_thresholded_peaks_HepG2_ZBTB7A.human_result_gene_score_sort	0.0120005	6.29852e-57	0	NA	NA	17-AAG
ENCFF002CLN_optimal_idr_thresholded_peaks_K562_ATF3.human_result_gene_score_sort	0.00897449	4.86606e-27	-0.00160933	2.85355e-07	0	17-AAG
ENCFF002CLQ_optimal_idr_thresholded_peaks_K562_CBX3.human_result_gene_score_sort	0.00555053	2.00063e-28	0	NA	NA	17-AAG
ENCFF002CLT_optimal_idr_thresholded_peaks_K562_CTCFL.human_result_gene_score_sort	0.0084704	6.77603e-36	0	NA	NA	17-AAG
ENCFF002CLU_optimal_idr_thresholded_peaks_K562_E2F6.human_result_gene_score_sort	0.00864408	3.29575e-70	0	NA	NA	17-AAG
ENCFF002CLV_optimal_idr_thresholded_peaks_K562_EGR1.human_result_gene_score_sort	0.0111045	1.43686e-64	0	NA	NA	17-AAG
ENCFF002CLW_optimal_idr_thresholded_peaks_K562_ELF1.human_result_gene_score_sort	0.00612721	1.01003e-51	0	NA	NA	17-AAG
ENCFF002CLX_optimal_idr_thresholded_peaks_K562_ETS1.human_result_gene_score_sort	0.00881125	4.97902e-35	0	NA	NA	17-AAG
ENCFF002CLY_optimal_idr_thresholded_peaks_K562_FOSL1.human_result_gene_score_sort	0.00746437	4.60062e-22	0	NA	NA	17-AAG
ENCFF002CMC_optimal_idr_thresholded_peaks_K562_MAX.human_result_gene_score_sort	0.00859158	5.99951e-97	0.00286545	3.93652e-09	0	17-AAG
ENCFF002CMD_optimal_idr_thresholded_peaks_K562_MEF2A.human_result_gene_score_sort	0.00651267	3.13722e-05	-0.000316613	0.0129158	0	17-AAG
ENCFF002CME_optimal_idr_thresholded_peaks_K562_NR2F2.human_result_gene_score_sort	0.00792569	1.49003e-25	0	NA	NA	17-AAG
ENCFF002CMJ_optimal_idr_thresholded_peaks_K562_SPI1.human_result_gene_score_sort	0.00566324	4.51479e-29	0	NA	NA	17-AAG
ENCFF002CMK_optimal_idr_thresholded_peaks_K562_RAD21.human_result_gene_score_sort	0.00746839	1.22487e-45	0.000772922	0.0101334	0	17-AAG
ENCFF002CMM_optimal_idr_thresholded_peaks_K562_SIX5.human_result_gene_score_sort	0.00324025	2.48805e-05	0	NA	NA	17-AAG
ENCFF002CMO_optimal_idr_thresholded_peaks_K562_SP2.human_result_gene_score_sort	0.0029232	1.09156e-05	-0.000201642	0.0249511	0.074	17-AAG
ENCFF002CMU_optimal_idr_thresholded_peaks_K562_THAP1.human_result_gene_score_sort	0.00475586	2.16505e-08	0	NA	NA	17-AAG
ENCFF002CMX_optimal_idr_thresholded_peaks_K562_YY1.human_result_gene_score_sort	0.00608863	7.80115e-46	0	NA	NA	17-AAG
ENCFF002CND_optimal_idr_thresholded_peaks_PFSK.1_FOXP2.human_result_gene_score_sort	0.00804723	1.18139e-27	-0.00138059	1.74776e-07	0	17-AAG
ENCFF002CPD_optimal_idr_thresholded_peaks_GM12878_NRF1.human_result_gene_score_sort	0.00285313	4.68219e-09	-0.000363399	0.00120191	0.007	17-AAG
ENCFF002CPJ_optimal_idr_thresholded_peaks_GM12878_POLR3G.human_result_gene_score_sort	0.0056357	0.00363888	0	NA	NA	17-AAG
ENCFF002CPU_optimal_idr_thresholded_peaks_GM12878_WRNIP1.human_result_gene_score_sort	0.00547356	5.28911e-10	-0.000434088	0.00932083	0.019	17-AAG
ENCFF002CPY_optimal_idr_thresholded_peaks_GM12878_ZZZ3.human_result_gene_score_sort	0.00262605	0.143572	0	NA	NA	17-AAG
ENCFF002CQP_optimal_idr_thresholded_peaks_H1.hESC_BACH1.human_result_gene_score_sort	0.00904287	1.19836e-18	0	NA	NA	17-AAG
ENCFF002CQW_optimal_idr_thresholded_peaks_H1.hESC_CTBP2.human_result_gene_score_sort	0.00142938	0.214757	0	NA	NA	17-AAG
ENCFF002CRG_optimal_idr_thresholded_peaks_H1.hESC_SUZ12.human_result_gene_score_sort	0.0027189	0.0725954	0.00180293	1.23835e-05	0.124	17-AAG
ENCFF002CRL_optimal_idr_thresholded_peaks_HCT116_TCF7L2.human_result_gene_score_sort	0.00947701	2.27683e-31	0	NA	NA	17-AAG
ENCFF002CRU_optimal_idr_thresholded_peaks_HeLa.S3_SMARCC2.human_result_gene_score_sort	0.00402078	3.44496e-08	0	NA	NA	17-AAG
ENCFF002CRZ_optimal_idr_thresholded_peaks_HeLa.S3_SMARCA4.human_result_gene_score_sort	0.00640954	7.69302e-13	0	NA	NA	17-AAG
ENCFF002CSC_optimal_idr_thresholded_peaks_HeLa.S3_CHD2.human_result_gene_score_sort	0.0047147	7.7921e-32	0	NA	NA	17-AAG
ENCFF002CSJ_optimal_idr_thresholded_peaks_HeLa.S3_ELK1.human_result_gene_score_sort	0.00983696	5.52424e-22	0	NA	NA	17-AAG
ENCFF002CSL_optimal_idr_thresholded_peaks_HeLa.S3_GTF2F1.human_result_gene_score_sort	0.010972	4.79179e-29	0	NA	NA	17-AAG
ENCFF002CSM_optimal_idr_thresholded_peaks_HeLa.S3_HA.E2F1.human_result_gene_score_sort	0.00811185	5.03002e-55	0.00222943	4.59209e-07	0	17-AAG
ENCFF002CTC_optimal_idr_thresholded_peaks_HeLa.S3_RFX5.human_result_gene_score_sort	0.00718314	1.01332e-10	0	NA	NA	17-AAG
ENCFF002CTG_optimal_idr_thresholded_peaks_HeLa.S3_STAT1.human_result_gene_score_sort	0.0133804	5.80054e-16	0	NA	NA	17-AAG
ENCFF002CTN_optimal_idr_thresholded_peaks_HeLa.S3_USF2.human_result_gene_score_sort	0.00547635	1.30355e-12	0	NA	NA	17-AAG
ENCFF002CTO_optimal_idr_thresholded_peaks_HeLa.S3_ZKSCAN1.human_result_gene_score_sort	0.00730403	1.57073e-09	0	NA	NA	17-AAG
ENCFF002CTS_optimal_idr_thresholded_peaks_HepG2_ARID3A.human_result_gene_score_sort	0.00793115	1.79791e-35	0	NA	NA	17-AAG
ENCFF002CTV_optimal_idr_thresholded_peaks_HepG2_CEBPB.human_result_gene_score_sort	0.0117097	3.69205e-78	0.00209745	6.532e-07	0	17-AAG
ENCFF002CUA_optimal_idr_thresholded_peaks_HepG2_ESRRA.human_result_gene_score_sort	0.010362	3.19934e-19	0	NA	NA	17-AAG
ENCFF002CUD_optimal_idr_thresholded_peaks_HepG2_HSF1.human_result_gene_score_sort	0.00620319	9.46773e-05	0	NA	NA	17-AAG
ENCFF002CUI_optimal_idr_thresholded_peaks_HepG2_MAFK.human_result_gene_score_sort	0.0058574	3.67742e-13	0	NA	NA	17-AAG
ENCFF002CUL_optimal_idr_thresholded_peaks_HepG2_MXI1.human_result_gene_score_sort	0.00850467	2.19126e-74	0	NA	NA	17-AAG
ENCFF002CUU_optimal_idr_thresholded_peaks_HepG2_SMC3.human_result_gene_score_sort	0.0088863	1.66567e-37	0	NA	NA	17-AAG
ENCFF002CUV_optimal_idr_thresholded_peaks_HepG2_SREBF1.human_result_gene_score_sort	0.00893155	1.3865e-10	0	NA	NA	17-AAG
ENCFF002CUY_optimal_idr_thresholded_peaks_HepG2_NR2C2.human_result_gene_score_sort	0.0032062	3.02701e-05	0	NA	NA	17-AAG
ENCFF002CVM_optimal_idr_thresholded_peaks_K562_ATF1.human_result_gene_score_sort	0.00352725	4.20497e-10	0	NA	NA	17-AAG
ENCFF002CVP_optimal_idr_thresholded_peaks_K562_BDP1.human_result_gene_score_sort	0.00573305	0.00294547	0	NA	NA	17-AAG
ENCFF002CVQ_optimal_idr_thresholded_peaks_K562_BHLHE40.human_result_gene_score_sort	0.00708751	2.50869e-38	0	NA	NA	17-AAG
ENCFF002CVR_optimal_idr_thresholded_peaks_K562_BRF1.human_result_gene_score_sort	0.00484869	0.0158844	0	NA	NA	17-AAG
ENCFF002CVU_optimal_idr_thresholded_peaks_K562_CCNT2.human_result_gene_score_sort	0.0104731	2.82292e-53	0	NA	NA	17-AAG
ENCFF002CWK_optimal_idr_thresholded_peaks_K562_RCOR1.human_result_gene_score_sort	0.00892404	4.1645e-42	0	NA	NA	17-AAG
ENCFF002CWT_optimal_idr_thresholded_peaks_K562_HMGN3.human_result_gene_score_sort	0.00983215	8.0777e-55	0	NA	NA	17-AAG
ENCFF002CWY_optimal_idr_thresholded_peaks_K562_IRF1.human_result_gene_score_sort	0.00568733	2.55925e-30	0	NA	NA	17-AAG
ENCFF002CXA_optimal_idr_thresholded_peaks_K562_TRIM28.human_result_gene_score_sort	-0.00278916	0.00582443	0	NA	NA	17-AAG
ENCFF002CXB_optimal_idr_thresholded_peaks_K562_MAFF.human_result_gene_score_sort	0.00347929	2.88002e-09	0	NA	NA	17-AAG
ENCFF002CXH_optimal_idr_thresholded_peaks_K562_NFE2.human_result_gene_score_sort	0.00390396	2.35067e-05	0	NA	NA	17-AAG
ENCFF002CXZ_optimal_idr_thresholded_peaks_K562_SIRT6.human_result_gene_score_sort	0.00212227	0.0572747	0	NA	NA	17-AAG
ENCFF002CYF_optimal_idr_thresholded_peaks_K562_STAT2.human_result_gene_score_sort	0.00563353	3.46164e-05	0	NA	NA	17-AAG
ENCFF002CYH_optimal_idr_thresholded_peaks_K562_TAL1.human_result_gene_score_sort	0.00411301	2.65332e-11	0	NA	NA	17-AAG
ENCFF002CYJ_optimal_idr_thresholded_peaks_K562_TBL1XR1.human_result_gene_score_sort	0.00571126	2.71812e-16	0	NA	NA	17-AAG
ENCFF002CYK_optimal_idr_thresholded_peaks_K562_TBP.human_result_gene_score_sort	0.0162748	2.67314e-37	0	NA	NA	17-AAG
ENCFF002CYO_optimal_idr_thresholded_peaks_K562_UBTF.human_result_gene_score_sort	0.0154053	6.22874e-59	0.00223091	0.1097	0	17-AAG
ENCFF002CYR_optimal_idr_thresholded_peaks_K562_ZNF143.human_result_gene_score_sort	0.00499953	2.29924e-16	0	NA	NA	17-AAG
ENCFF002DAC_optimal_idr_thresholded_peaks_U2OS_SETDB1.human_result_gene_score_sort	-0.00548153	1.06038e-09	0	NA	NA	17-AAG
ENCFF438LMF_conservative_idr_thresholded_peaks_K562_CREM.human_result_gene_score_sort	0.00475454	1.46109e-35	0	NA	NA	17-AAG
ENCFF851DBO_optimal_idr_thresholded_peaks_K562_SMAD5.human_result_gene_score_sort	0.0123242	3.73912e-42	0	NA	NA	17-AAG
ENCFF001USX_peaks_HepG2_MYC.human_result_gene_score_sort	0.00444698	5.92875e-22	0	NA	NA	AEW541
ENCFF001VDY_peaks_GM12878_CUX1.human_result_gene_score_sort	-0.0162966	0.0135345	0	NA	NA	AEW541
ENCFF001VFK_peaks_GM12878_SREBF2.human_result_gene_score_sort	0.00444265	0.00257449	0	NA	NA	AEW541
ENCFF001VGU_peaks_H1.hESC_CTBP2.human_result_gene_score_sort	0.010882	0.0171423	0	NA	NA	AEW541
ENCFF001VHI_peaks_H1.hESC_ZNF274.human_result_gene_score_sort	0.0217283	0.00279792	0.0114403	0.000104576	0	AEW541
ENCFF001VHO_peaks_HEK293_TCF7L2.human_result_gene_score_sort	0.00607557	3.60819e-07	0.00222029	1.68341e-05	0	AEW541
ENCFF001VHS_peaks_HeLa.S3_SMARCC1.human_result_gene_score_sort	-0.00584185	4.69198e-10	0	NA	NA	AEW541
ENCFF001VIK_peaks_HeLa.S3_KAT2A.human_result_gene_score_sort	0.000484429	0.683836	0	NA	NA	AEW541
ENCFF001VIN_peaks_HeLa.S3_HCFC1.human_result_gene_score_sort	0.00355993	6.14472e-16	0	NA	NA	AEW541
ENCFF001VIP_peaks_HeLa.S3_IRF3.human_result_gene_score_sort	0.0323329	9.59086e-06	0.000324245	0.0360205	0.001	AEW541
ENCFF001VIQ_peaks_HeLa.S3_JUND.human_result_gene_score_sort	-0.00683325	1.32391e-27	-0.000395855	0.100891	0	AEW541
ENCFF001VJG_peaks_HeLa.S3_SUPT20H.human_result_gene_score_sort	0.00466319	0.0091236	0	NA	NA	AEW541
ENCFF001VLJ_peaks_endothelial_cell_of_umbilical_vein_GATA2.human_result_gene_score_sort	-0.0306019	4.25796e-22	0	NA	NA	AEW541
ENCFF001VNF_peaks_K562_GTF2B.human_result_gene_score_sort	0.00882851	3.07567e-08	0	NA	NA	AEW541
ENCFF001VOU_peaks_K562_STAT1.human_result_gene_score_sort	-0.0145279	4.66273e-19	0	NA	NA	AEW541
ENCFF001VOY_peaks_K562_STAT2.human_result_gene_score_sort	-0.0166736	3.146e-22	-0.00967607	6.88535e-11	0	AEW541
ENCFF001VPI_peaks_K562_XRCC4.human_result_gene_score_sort	0.00482246	0.103168	0	NA	NA	AEW541
ENCFF001VPP_peaks_K562_ZNF384.human_result_gene_score_sort	-0.00353668	0.259688	-0.00182228	0.00267606	0.108	AEW541
ENCFF001VPQ_peaks_K562_ZMIZ1.human_result_gene_score_sort	0.002763	0.338055	0	NA	NA	AEW541
ENCFF001VQH_peaks_MCF.7_HA.E2F1.human_result_gene_score_sort	0.0043684	1.22018e-05	0	NA	NA	AEW541
ENCFF001VQJ_peaks_MCF.7_ZNF217.human_result_gene_score_sort	-0.00585962	0.0050193	0	NA	NA	AEW541
ENCFF001VQZ_peaks_SK.N.SH_MXI1.human_result_gene_score_sort	0.00496195	2.93465e-26	0.00191298	2.92488e-08	0	AEW541
ENCFF001VRJ_peaks_K562_eGFP.HDAC8.human_result_gene_score_sort	0.00207542	0.0039419	0	NA	NA	AEW541
ENCFF001VRM_peaks_K562_eGFP.NR4A1.human_result_gene_score_sort	0.00129144	0.300261	0	NA	NA	AEW541
ENCFF002CDU_optimal_idr_thresholded_peaks_H1.hESC_KDM5A.human_result_gene_score_sort	0.00468699	1.01146e-13	0	NA	NA	AEW541
ENCFF002CEK_optimal_idr_thresholded_peaks_K562_CHD1.human_result_gene_score_sort	0.00627391	2.15528e-13	0.00225873	1.96737e-05	0	AEW541
ENCFF002CEN_optimal_idr_thresholded_peaks_K562_HDAC1.human_result_gene_score_sort	0.00258553	0.00082643	-0.00170308	0.000251724	0.081	AEW541
ENCFF002CEP_optimal_idr_thresholded_peaks_K562_HDAC6.human_result_gene_score_sort	0.00789279	0.00355711	0	NA	NA	AEW541
ENCFF002CER_optimal_idr_thresholded_peaks_K562_PHF8.human_result_gene_score_sort	0.00230135	3.81389e-10	0	NA	NA	AEW541
ENCFF002CES_optimal_idr_thresholded_peaks_K562_KDM5B.human_result_gene_score_sort	0.00325587	2.25408e-08	0	NA	NA	AEW541
ENCFF002CEU_optimal_idr_thresholded_peaks_K562_RBBP5.human_result_gene_score_sort	0.0042471	1.01413e-12	0	NA	NA	AEW541
ENCFF002CEV_optimal_idr_thresholded_peaks_K562_SAP30.human_result_gene_score_sort	0.00306984	1.09285e-05	-0.000637295	0.00593379	0.054	AEW541
ENCFF002CFB_optimal_idr_thresholded_peaks_keratinocyte_EZH2.human_result_gene_score_sort	0.00742547	7.14513e-13	0.00344655	6.61329e-10	0	AEW541
ENCFF002CFI_optimal_idr_thresholded_peaks_A549_CREB1.human_result_gene_score_sort	0.00225945	3.10312e-06	0	NA	NA	AEW541
ENCFF002CFN_optimal_idr_thresholded_peaks_A549_FOSL2.human_result_gene_score_sort	-0.00955608	4.72016e-37	-0.000524084	0.725876	0	AEW541
ENCFF002CFS_optimal_idr_thresholded_peaks_A549_NR3C1.human_result_gene_score_sort	-0.00823053	6.65549e-12	0	NA	NA	AEW541
ENCFF002CFV_optimal_idr_thresholded_peaks_A549_EP300.human_result_gene_score_sort	-0.0168931	1.63926e-23	-0.00737955	0.000196127	0	AEW541
ENCFF002CGJ_optimal_idr_thresholded_peaks_Ishikawa_ESR1.human_result_gene_score_sort	-0.00568893	1.10794e-05	0	NA	NA	AEW541
ENCFF002CGO_optimal_idr_thresholded_peaks_GM12878_ATF2.human_result_gene_score_sort	-0.00522425	4.54094e-18	0	NA	NA	AEW541
ENCFF002CGQ_optimal_idr_thresholded_peaks_GM12878_BATF.human_result_gene_score_sort	-0.00710102	9.56228e-28	0	NA	NA	AEW541
ENCFF002CGR_optimal_idr_thresholded_peaks_GM12878_BCL11A.human_result_gene_score_sort	-0.00895451	6.45486e-34	0	NA	NA	AEW541
ENCFF002CGS_optimal_idr_thresholded_peaks_GM12878_BCL3.human_result_gene_score_sort	-0.00969793	7.89295e-17	-0.00112595	0.0363521	0	AEW541
ENCFF002CGZ_optimal_idr_thresholded_peaks_GM12878_FOXM1.human_result_gene_score_sort	-0.00584411	9.97689e-21	-0.000338311	0.00511067	0.002	AEW541
ENCFF002CHB_optimal_idr_thresholded_peaks_GM12878_IRF4.human_result_gene_score_sort	-0.00629419	1.40156e-19	0	NA	NA	AEW541
ENCFF002CHC_optimal_idr_thresholded_peaks_GM12878_MEF2A.human_result_gene_score_sort	-0.00387246	2.82017e-08	0	NA	NA	AEW541
ENCFF002CHD_optimal_idr_thresholded_peaks_GM12878_MEF2C.human_result_gene_score_sort	-0.00224059	0.029274	0.00306844	6.9248e-11	0.012	AEW541
ENCFF002CHE_optimal_idr_thresholded_peaks_GM12878_MTA3.human_result_gene_score_sort	-0.00614774	8.46221e-08	0	NA	NA	AEW541
ENCFF002CHF_optimal_idr_thresholded_peaks_GM12878_NFATC1.human_result_gene_score_sort	-0.00835026	5.46121e-07	0	NA	NA	AEW541
ENCFF002CHG_optimal_idr_thresholded_peaks_GM12878_NFIC.human_result_gene_score_sort	-0.00717455	4.25842e-26	0	NA	NA	AEW541
ENCFF002CHK_optimal_idr_thresholded_peaks_GM12878_PAX5.human_result_gene_score_sort	-0.00480983	7.23641e-14	0	NA	NA	AEW541
ENCFF002CHL_optimal_idr_thresholded_peaks_GM12878_PBX3.human_result_gene_score_sort	0.00140671	0.00969803	0	NA	NA	AEW541
ENCFF002CHP_optimal_idr_thresholded_peaks_GM12878_POU2F2.human_result_gene_score_sort	-0.00286871	0.000194751	0	NA	NA	AEW541
ENCFF002CHQ_optimal_idr_thresholded_peaks_GM12878_SPI1.human_result_gene_score_sort	-0.00706639	5.91269e-47	-0.00377135	1.23179e-12	0	AEW541
ENCFF002CHS_optimal_idr_thresholded_peaks_GM12878_RUNX3.human_result_gene_score_sort	-0.00399548	2.10924e-17	0	NA	NA	AEW541
ENCFF002CHU_optimal_idr_thresholded_peaks_GM12878_SIX5.human_result_gene_score_sort	0.00436785	2.34925e-10	0	NA	NA	AEW541
ENCFF002CHX_optimal_idr_thresholded_peaks_GM12878_STAT5A.human_result_gene_score_sort	-0.00418067	0.00172222	0	NA	NA	AEW541
ENCFF002CIA_optimal_idr_thresholded_peaks_GM12878_TCF3.human_result_gene_score_sort	-0.00150494	0.0477246	0	NA	NA	AEW541
ENCFF002CIE_optimal_idr_thresholded_peaks_GM12878_ZEB1.human_result_gene_score_sort	-0.00071598	0.382561	0	NA	NA	AEW541
ENCFF002CIV_optimal_idr_thresholded_peaks_H1.hESC_EGR1.human_result_gene_score_sort	0.00357107	1.21652e-06	0	NA	NA	AEW541
ENCFF002CJA_optimal_idr_thresholded_peaks_H1.hESC_NANOG.human_result_gene_score_sort	0.0038545	0.0081096	0	NA	NA	AEW541
ENCFF002CJF_optimal_idr_thresholded_peaks_H1.hESC_POU5F1.human_result_gene_score_sort	0.00436601	0.00960659	0.00116454	0.036071	0.046	AEW541
ENCFF002CJM_optimal_idr_thresholded_peaks_H1.hESC_SP4.human_result_gene_score_sort	0.00310016	2.81504e-07	0	NA	NA	AEW541
ENCFF002CJN_optimal_idr_thresholded_peaks_H1.hESC_SRF.human_result_gene_score_sort	-0.00475347	0.00211312	-0.00438108	2.22592e-07	0.02	AEW541
ENCFF002CJP_optimal_idr_thresholded_peaks_H1.hESC_TAF7.human_result_gene_score_sort	0.00943868	2.66415e-13	0.000260839	0.874978	0	AEW541
ENCFF002CKB_optimal_idr_thresholded_peaks_HepG2_ATF3.human_result_gene_score_sort	0.00455983	7.43586e-12	0	NA	NA	AEW541
ENCFF002CKE_optimal_idr_thresholded_peaks_HepG2_CEBPD.human_result_gene_score_sort	0.00719915	4.58472e-21	0	NA	NA	AEW541
ENCFF002CKG_optimal_idr_thresholded_peaks_HepG2_ELF1.human_result_gene_score_sort	0.00362176	3.33867e-14	0	NA	NA	AEW541
ENCFF002CKI_optimal_idr_thresholded_peaks_HepG2_FOXA1.human_result_gene_score_sort	0.0064174	2.45733e-19	0.00222889	0.325404	0	AEW541
ENCFF002CKK_optimal_idr_thresholded_peaks_HepG2_FOXA2.human_result_gene_score_sort	0.00524917	2.81724e-18	0.00167053	0.268951	0	AEW541
ENCFF002CKL_optimal_idr_thresholded_peaks_HepG2_GABPA.human_result_gene_score_sort	0.00408327	4.67648e-21	0.000289303	0.0349079	0	AEW541
ENCFF002CKM_optimal_idr_thresholded_peaks_HepG2_HDAC2.human_result_gene_score_sort	0.00601078	4.21966e-17	0	NA	NA	AEW541
ENCFF002CKN_optimal_idr_thresholded_peaks_HepG2_HNF4A.human_result_gene_score_sort	0.00759883	2.35462e-22	0	NA	NA	AEW541
ENCFF002CKO_optimal_idr_thresholded_peaks_HepG2_HNF4G.human_result_gene_score_sort	0.00775455	8.83718e-25	0.00418182	1.02616e-06	0	AEW541
ENCFF002CKQ_optimal_idr_thresholded_peaks_HepG2_MBD4.human_result_gene_score_sort	0.0134255	7.73448e-13	0	NA	NA	AEW541
ENCFF002CKR_optimal_idr_thresholded_peaks_HepG2_MYBL2.human_result_gene_score_sort	0.00840805	7.32019e-22	0	NA	NA	AEW541
ENCFF002CKU_optimal_idr_thresholded_peaks_HepG2_REST.human_result_gene_score_sort	0.00717775	1.21601e-38	0.00271993	0.00187015	0	AEW541
ENCFF002CKZ_optimal_idr_thresholded_peaks_HepG2_RXRA.human_result_gene_score_sort	0.00657879	3.38146e-15	0	NA	NA	AEW541
ENCFF002CLB_optimal_idr_thresholded_peaks_HepG2_SP1.human_result_gene_score_sort	0.00536031	2.83732e-23	0	NA	NA	AEW541
ENCFF002CLC_optimal_idr_thresholded_peaks_HepG2_SP2.human_result_gene_score_sort	0.00529324	6.26396e-09	0	NA	NA	AEW541
ENCFF002CLE_optimal_idr_thresholded_peaks_HepG2_TAF1.human_result_gene_score_sort	0.00458581	5.19266e-24	0	NA	NA	AEW541
ENCFF002CLF_optimal_idr_thresholded_peaks_HepG2_TCF12.human_result_gene_score_sort	0.00645726	5.01895e-10	0	NA	NA	AEW541
ENCFF002CLG_optimal_idr_thresholded_peaks_HepG2_TEAD4.human_result_gene_score_sort	0.00248489	0.000620117	0	NA	NA	AEW541
ENCFF002CLH_optimal_idr_thresholded_peaks_HepG2_USF1.human_result_gene_score_sort	0.00490346	2.33032e-18	0.000980878	0.251057	0	AEW541
ENCFF002CLI_optimal_idr_thresholded_peaks_HepG2_YY1.human_result_gene_score_sort	0.00666466	6.21323e-39	0.00135941	0.0379504	0	AEW541
ENCFF002CLJ_optimal_idr_thresholded_peaks_HepG2_ZBTB33.human_result_gene_score_sort	0.00281827	0.00348176	0	NA	NA	AEW541
ENCFF002CLK_optimal_idr_thresholded_peaks_HepG2_ZBTB7A.human_result_gene_score_sort	0.00487959	5.26209e-10	0	NA	NA	AEW541
ENCFF002CLQ_optimal_idr_thresholded_peaks_K562_CBX3.human_result_gene_score_sort	0.00189283	0.000284554	0	NA	NA	AEW541
ENCFF002CLT_optimal_idr_thresholded_peaks_K562_CTCFL.human_result_gene_score_sort	0.00270063	0.000125279	0	NA	NA	AEW541
ENCFF002CLU_optimal_idr_thresholded_peaks_K562_E2F6.human_result_gene_score_sort	0.00307495	1.47374e-09	0	NA	NA	AEW541
ENCFF002CLX_optimal_idr_thresholded_peaks_K562_ETS1.human_result_gene_score_sort	0.00482293	7.81217e-11	0	NA	NA	AEW541
ENCFF002CLY_optimal_idr_thresholded_peaks_K562_FOSL1.human_result_gene_score_sort	-0.00255266	0.00147606	0	NA	NA	AEW541
ENCFF002CME_optimal_idr_thresholded_peaks_K562_NR2F2.human_result_gene_score_sort	0.0017727	0.0245074	0	NA	NA	AEW541
ENCFF002CMG_optimal_idr_thresholded_peaks_K562_PML.human_result_gene_score_sort	0.00470296	1.0462e-09	0	NA	NA	AEW541
ENCFF002CMU_optimal_idr_thresholded_peaks_K562_THAP1.human_result_gene_score_sort	0.00501203	1.28711e-08	0	NA	NA	AEW541
ENCFF002CNH_optimal_idr_thresholded_peaks_SK.N.MC_FOXP2.human_result_gene_score_sort	0.00514483	2.38233e-15	0.00216266	1.34577e-05	0	AEW541
ENCFF002COS_optimal_idr_thresholded_peaks_GM12878_EBF1.human_result_gene_score_sort	-0.00841111	1.15619e-36	-0.0028138	0.000503184	0	AEW541
ENCFF002COU_optimal_idr_thresholded_peaks_GM12878_IKZF1.human_result_gene_score_sort	-0.00934749	3.42435e-26	0	NA	NA	AEW541
ENCFF002COZ_optimal_idr_thresholded_peaks_GM12878_NFE2.human_result_gene_score_sort	0.00568873	1.16208e-05	2.46226e-05	0.350724	0.003	AEW541
ENCFF002CPA_optimal_idr_thresholded_peaks_GM12878_RELA.human_result_gene_score_sort	-0.00983415	1.76413e-35	-0.00335193	0.00223642	0	AEW541
ENCFF002CPU_optimal_idr_thresholded_peaks_GM12878_WRNIP1.human_result_gene_score_sort	-0.004078	8.22864e-06	0	NA	NA	AEW541
ENCFF002CPY_optimal_idr_thresholded_peaks_GM12878_ZZZ3.human_result_gene_score_sort	0.00253251	0.173894	0	NA	NA	AEW541
ENCFF002CQP_optimal_idr_thresholded_peaks_H1.hESC_BACH1.human_result_gene_score_sort	0.00292405	0.00605692	0	NA	NA	AEW541
ENCFF002CQT_optimal_idr_thresholded_peaks_H1.hESC_CHD2.human_result_gene_score_sort	0.00273181	2.77956e-08	0	NA	NA	AEW541
ENCFF002CQX_optimal_idr_thresholded_peaks_H1.hESC_GTF2F1.human_result_gene_score_sort	0.00854765	9.61282e-11	0	NA	NA	AEW541
ENCFF002CRC_optimal_idr_thresholded_peaks_H1.hESC_NRF1.human_result_gene_score_sort	0.00202589	1.81885e-05	0	NA	NA	AEW541
ENCFF002CRF_optimal_idr_thresholded_peaks_H1.hESC_SIN3A.human_result_gene_score_sort	0.00467685	4.39595e-20	0.000317634	0.069087	0	AEW541
ENCFF002CRI_optimal_idr_thresholded_peaks_H1.hESC_USF2.human_result_gene_score_sort	0.00451124	1.50989e-12	0.000567035	0.345996	0	AEW541
ENCFF002CRJ_optimal_idr_thresholded_peaks_H1.hESC_ZNF143.human_result_gene_score_sort	0.00313799	1.10329e-05	0	NA	NA	AEW541
ENCFF002CRN_optimal_idr_thresholded_peaks_HEK293_TRIM28.human_result_gene_score_sort	0.00418355	6.53648e-05	0.000773878	0.117005	0	AEW541
ENCFF002CRQ_optimal_idr_thresholded_peaks_HEK293_ZNF263.human_result_gene_score_sort	0.00109092	0.0362726	0	NA	NA	AEW541
ENCFF002CRU_optimal_idr_thresholded_peaks_HeLa.S3_SMARCC2.human_result_gene_score_sort	-0.000486812	0.519802	0	NA	NA	AEW541
ENCFF002CRX_optimal_idr_thresholded_peaks_HeLa.S3_BRF1.human_result_gene_score_sort	0.00716571	0.000970021	0	NA	NA	AEW541
ENCFF002CRY_optimal_idr_thresholded_peaks_HeLa.S3_BRF2.human_result_gene_score_sort	-0.00295444	0.281129	0	NA	NA	AEW541
ENCFF002CRZ_optimal_idr_thresholded_peaks_HeLa.S3_SMARCA4.human_result_gene_score_sort	-0.00435514	2.70344e-06	0	NA	NA	AEW541
ENCFF002CSJ_optimal_idr_thresholded_peaks_HeLa.S3_ELK1.human_result_gene_score_sort	0.00426263	5.79023e-05	0	NA	NA	AEW541
ENCFF002CSK_optimal_idr_thresholded_peaks_HeLa.S3_ELK4.human_result_gene_score_sort	0.00325744	0.000961173	0	NA	NA	AEW541
ENCFF002CSN_optimal_idr_thresholded_peaks_HeLa.S3_SMARCB1.human_result_gene_score_sort	-0.00132565	0.0540243	-0.000402622	0.0505352	0.092	AEW541
ENCFF002CTA_optimal_idr_thresholded_peaks_HeLa.S3_PRDM1.human_result_gene_score_sort	-0.0084497	1.66702e-11	-0.0018454	0.00494108	0	AEW541
ENCFF002CTB_optimal_idr_thresholded_peaks_HeLa.S3_RAD21.human_result_gene_score_sort	-0.0031638	1.73493e-12	-0.00052199	0.637548	0	AEW541
ENCFF002CTE_optimal_idr_thresholded_peaks_HeLa.S3_SMC3.human_result_gene_score_sort	-0.00325712	1.47742e-10	-0.000640078	0.334631	0.001	AEW541
ENCFF002CTO_optimal_idr_thresholded_peaks_HeLa.S3_ZKSCAN1.human_result_gene_score_sort	-0.000826876	0.510238	0	NA	NA	AEW541
ENCFF002CTS_optimal_idr_thresholded_peaks_HepG2_ARID3A.human_result_gene_score_sort	0.00542538	2.71482e-16	0.00110639	0.227875	0	AEW541
ENCFF002CTT_optimal_idr_thresholded_peaks_HepG2_BHLHE40.human_result_gene_score_sort	0.00607525	1.68758e-14	0	NA	NA	AEW541
ENCFF002CTU_optimal_idr_thresholded_peaks_HepG2_BRCA1.human_result_gene_score_sort	0.0026754	0.00223991	0	NA	NA	AEW541
ENCFF002CTZ_optimal_idr_thresholded_peaks_HepG2_RCOR1.human_result_gene_score_sort	0.0051513	2.28323e-10	0	NA	NA	AEW541
ENCFF002CUA_optimal_idr_thresholded_peaks_HepG2_ESRRA.human_result_gene_score_sort	0.00634842	1.23332e-07	0	NA	NA	AEW541
ENCFF002CUD_optimal_idr_thresholded_peaks_HepG2_HSF1.human_result_gene_score_sort	0.00585912	0.000378588	0	NA	NA	AEW541
ENCFF002CUG_optimal_idr_thresholded_peaks_HepG2_MAFF.human_result_gene_score_sort	0.00372092	3.98171e-06	0.00120252	0.0136415	0	AEW541
ENCFF002CUI_optimal_idr_thresholded_peaks_HepG2_MAFK.human_result_gene_score_sort	0.00384756	4.23666e-06	0	NA	NA	AEW541
ENCFF002CUJ_optimal_idr_thresholded_peaks_HepG2_MAX.human_result_gene_score_sort	0.00718518	5.90031e-26	0.000654559	0.553686	0	AEW541
ENCFF002CUT_optimal_idr_thresholded_peaks_HepG2_RFX5.human_result_gene_score_sort	0.00414407	0.00506037	0	NA	NA	AEW541
ENCFF002CUV_optimal_idr_thresholded_peaks_HepG2_SREBF1.human_result_gene_score_sort	0.00810884	1.95571e-08	0	NA	NA	AEW541
ENCFF002CUW_optimal_idr_thresholded_peaks_HepG2_TBP.human_result_gene_score_sort	0.0106361	1.04994e-14	0	NA	NA	AEW541
ENCFF002CUY_optimal_idr_thresholded_peaks_HepG2_NR2C2.human_result_gene_score_sort	0.00463916	5.87377e-09	0	NA	NA	AEW541
ENCFF002CVB_optimal_idr_thresholded_peaks_endothelial_cell_of_umbilical_vein_FOS.human_result_gene_score_sort	-0.0102396	9.79052e-69	-0.00640539	4.2106e-20	0	AEW541
ENCFF002CVC_optimal_idr_thresholded_peaks_endothelial_cell_of_umbilical_vein_JUN.human_result_gene_score_sort	-0.00739825	5.5369e-44	0	NA	NA	AEW541
ENCFF002CVG_optimal_idr_thresholded_peaks_IMR.90_CEBPB.human_result_gene_score_sort	-0.00686709	4.73237e-20	-0.00225633	9.34684e-06	0	AEW541
ENCFF002CVM_optimal_idr_thresholded_peaks_K562_ATF1.human_result_gene_score_sort	0.00332962	1.31873e-08	0.00135586	0.000903366	0.001	AEW541
ENCFF002CVP_optimal_idr_thresholded_peaks_K562_BDP1.human_result_gene_score_sort	0.00515804	0.00991252	0	NA	NA	AEW541
ENCFF002CVU_optimal_idr_thresholded_peaks_K562_CCNT2.human_result_gene_score_sort	0.00348557	8.98448e-07	0	NA	NA	AEW541
ENCFF002CWM_optimal_idr_thresholded_peaks_K562_E2F4.human_result_gene_score_sort	0.00266598	5.37328e-05	0	NA	NA	AEW541
ENCFF002CWP_optimal_idr_thresholded_peaks_K562_GATA1.human_result_gene_score_sort	0.00320552	0.0106123	0	NA	NA	AEW541
ENCFF002CWT_optimal_idr_thresholded_peaks_K562_HMGN3.human_result_gene_score_sort	0.00320646	1.03475e-06	0	NA	NA	AEW541
ENCFF002CWV_optimal_idr_thresholded_peaks_K562_IRF1.human_result_gene_score_sort	-0.0133208	2.60385e-11	-0.00245499	0.0375642	0	AEW541
ENCFF002CXI_optimal_idr_thresholded_peaks_K562_NFYA.human_result_gene_score_sort	0.00280265	1.79603e-06	0	NA	NA	AEW541
ENCFF002CXJ_optimal_idr_thresholded_peaks_K562_NFYB.human_result_gene_score_sort	0.00207515	9.67852e-05	0	NA	NA	AEW541
ENCFF002CXT_optimal_idr_thresholded_peaks_K562_POLR3G.human_result_gene_score_sort	0.00613104	0.00820936	0	NA	NA	AEW541
ENCFF002CXW_optimal_idr_thresholded_peaks_K562_POLR3A.human_result_gene_score_sort	0.00492445	0.0145381	0	NA	NA	AEW541
ENCFF002CXY_optimal_idr_thresholded_peaks_K562_SETDB1.human_result_gene_score_sort	0.00350712	0.000230115	0	NA	NA	AEW541
ENCFF002CXZ_optimal_idr_thresholded_peaks_K562_SIRT6.human_result_gene_score_sort	0.00267085	0.0210727	0	NA	NA	AEW541
ENCFF002CYH_optimal_idr_thresholded_peaks_K562_TAL1.human_result_gene_score_sort	0.000785439	0.220167	0.000173849	0.132711	0.003	AEW541
ENCFF002CYI_optimal_idr_thresholded_peaks_K562_TBL1XR1.human_result_gene_score_sort	0.00788786	7.85356e-10	0.00229776	0.023323	0	AEW541
ENCFF002CYL_optimal_idr_thresholded_peaks_K562_GTF3C2.human_result_gene_score_sort	0.00573407	0.00185155	0	NA	NA	AEW541
ENCFF002CYO_optimal_idr_thresholded_peaks_K562_UBTF.human_result_gene_score_sort	0.00418297	2.4396e-05	0	NA	NA	AEW541
ENCFF002CZF_optimal_idr_thresholded_peaks_MCF_10A_STAT3.human_result_gene_score_sort	-0.0144894	1.30867e-42	-0.00395341	0.000616583	0	AEW541
ENCFF002CZR_optimal_idr_thresholded_peaks_NT2_D1_SUZ12.human_result_gene_score_sort	0.00132504	0.306689	-0.000249663	1.89339e-05	0.284	AEW541
ENCFF002DAA_optimal_idr_thresholded_peaks_SH.SY5Y_GATA3.human_result_gene_score_sort	0.00792679	1.15411e-10	0.00802504	9.06641e-17	0	AEW541
ENCFF002DDY_optimal_idr_thresholded_peaks_K562_eGFP.JUNB.human_result_gene_score_sort	-0.00157784	0.0204849	0.000112265	0.0111474	0.452	AEW541
ENCFF438LMF_conservative_idr_thresholded_peaks_K562_CREM.human_result_gene_score_sort	0.0026238	3.85289e-11	0	NA	NA	AEW541
ENCFF851DBO_optimal_idr_thresholded_peaks_K562_SMAD5.human_result_gene_score_sort	0.00623474	3.59464e-11	0	NA	NA	AEW541
ENCFF001VDW_peaks_GM12878_BHLHE40.human_result_gene_score_sort	0.0330443	0.00663432	0	NA	NA	AZD0530
ENCFF001VEH_peaks_GM12878_ESRRA.human_result_gene_score_sort	-0.00416281	0.0207847	0	NA	NA	AZD0530
ENCFF001VEJ_peaks_GM12878_IKZF1.human_result_gene_score_sort	0.047413	1.77307e-10	0.00221076	0.0453381	0	AZD0530
ENCFF001VEV_peaks_GM12878_NFYB.human_result_gene_score_sort	-0.00278693	0.195096	0	NA	NA	AZD0530
ENCFF001VFI_peaks_GM12878_SUPT20H.human_result_gene_score_sort	0.0102062	0.0487675	0	NA	NA	AZD0530
ENCFF001VGL_peaks_GM19193_RELA.human_result_gene_score_sort	0.00842502	1.01209e-11	0.000390048	0.0797291	0	AZD0530
ENCFF001VGN_peaks_H1.hESC_BACH1.human_result_gene_score_sort	0.00816917	0.000157312	0.000186578	0.0517817	0	AZD0530
ENCFF001VGU_peaks_H1.hESC_CTBP2.human_result_gene_score_sort	-0.00465062	0.32936	0	NA	NA	AZD0530
ENCFF001VHS_peaks_HeLa.S3_SMARCC1.human_result_gene_score_sort	0.0108878	8.72191e-29	0.00104544	0.0655521	0	AZD0530
ENCFF001VHU_peaks_HeLa.S3_BDP1.human_result_gene_score_sort	0.00117752	0.753614	0	NA	NA	AZD0530
ENCFF001VHW_peaks_HeLa.S3_BRF1.human_result_gene_score_sort	-0.00152085	0.711189	0	NA	NA	AZD0530
ENCFF001VIK_peaks_HeLa.S3_KAT2A.human_result_gene_score_sort	0.00130582	0.293173	0	NA	NA	AZD0530
ENCFF001VIN_peaks_HeLa.S3_HCFC1.human_result_gene_score_sort	-0.00364195	2.34785e-15	0	NA	NA	AZD0530
ENCFF001VIP_peaks_HeLa.S3_IRF3.human_result_gene_score_sort	-0.00720069	0.34536	0	NA	NA	AZD0530
ENCFF001VJF_peaks_HeLa.S3_POLR3A.human_result_gene_score_sort	0.00428889	0.299232	0	NA	NA	AZD0530
ENCFF001VJN_peaks_HeLa.S3_GTF3C2.human_result_gene_score_sort	0.00742132	0.000381595	0	NA	NA	AZD0530
ENCFF001VJW_peaks_HepG2_BRCA1.human_result_gene_score_sort	0.0128432	0.000395771	0.00123586	0.0473529	0.001	AZD0530
ENCFF001VKA_peaks_HepG2_CHD2.human_result_gene_score_sort	0.00346919	0.015325	0	NA	NA	AZD0530
ENCFF001VKX_peaks_HepG2_RFX5.human_result_gene_score_sort	0.0044378	0.00417454	0	NA	NA	AZD0530
ENCFF001VLA_peaks_HepG2_SREBF1.human_result_gene_score_sort	0.00821332	0.00145151	0	NA	NA	AZD0530
ENCFF001VLB_peaks_HepG2_SREBF2.human_result_gene_score_sort	0.00857543	9.72462e-06	0.00396212	1.49644e-05	0.002	AZD0530
ENCFF001VLK_peaks_endothelial_cell_of_umbilical_vein_MAX.human_result_gene_score_sort	-0.00637493	4.69435e-10	-6.12986e-05	0.508065	0	AZD0530
ENCFF001VMD_peaks_K562_BRF2.human_result_gene_score_sort	0.00649551	0.130416	0	NA	NA	AZD0530
ENCFF001VMG_peaks_K562_CUX1.human_result_gene_score_sort	0.0114516	1.19961e-07	0.00292475	0.00364436	0	AZD0530
ENCFF001VNI_peaks_K562_HMGN3.human_result_gene_score_sort	0.00902718	9.63747e-05	0.00130126	0.0458733	0.025	AZD0530
ENCFF001VNY_peaks_K562_NFYA.human_result_gene_score_sort	-0.00478474	0.268792	0	NA	NA	AZD0530
ENCFF001VOL_peaks_K562_POLR3G.human_result_gene_score_sort	-0.00198763	0.428433	0	NA	NA	AZD0530
ENCFF001VPI_peaks_K562_XRCC4.human_result_gene_score_sort	-0.000291786	0.924777	0	NA	NA	AZD0530
ENCFF001VPP_peaks_K562_ZNF384.human_result_gene_score_sort	0.0174354	1.01942e-07	0.00664836	0.000485779	0	AZD0530
ENCFF001VPQ_peaks_K562_ZMIZ1.human_result_gene_score_sort	0.0120359	6.41063e-05	0.00281108	0.00852319	0.001	AZD0530
ENCFF001VQD_peaks_MCF_10A_STAT3.human_result_gene_score_sort	0.0192022	3.46933e-61	0.00455608	0.0408874	0	AZD0530
ENCFF001VQG_peaks_MCF.7_GATA3.human_result_gene_score_sort	0.306764	1.69048e-42	0.0541533	0.0906724	0	AZD0530
ENCFF001VQI_peaks_MCF.7_TCF7L2.human_result_gene_score_sort	0.0200433	1.99413e-19	0.000868893	0.153815	0	AZD0530
ENCFF001VQJ_peaks_MCF.7_ZNF217.human_result_gene_score_sort	0.0311898	1.1036e-46	0.00930519	0.000295125	0	AZD0530
ENCFF001VQZ_peaks_SK.N.SH_MXI1.human_result_gene_score_sort	-0.00541858	1.43741e-28	-0.00433711	2.52084e-13	0	AZD0530
ENCFF001VRA_peaks_SK.N.SH_NRF1.human_result_gene_score_sort	-0.00364985	1.59569e-13	-0.00125002	5.62356e-05	0	AZD0530
ENCFF001VRJ_peaks_K562_eGFP.HDAC8.human_result_gene_score_sort	0.00526843	2.34703e-12	0.000968935	0.058334	0	AZD0530
ENCFF001VRK_peaks_K562_eGFP.JUNB.human_result_gene_score_sort	0.00501853	1.95653e-17	0	NA	NA	AZD0530
ENCFF001VRM_peaks_K562_eGFP.NR4A1.human_result_gene_score_sort	0.0104594	8.83385e-16	0.0029025	0.0189512	0	AZD0530
ENCFF002CDU_optimal_idr_thresholded_peaks_H1.hESC_KDM5A.human_result_gene_score_sort	-0.00426916	8.73696e-11	0	NA	NA	AZD0530
ENCFF002CEK_optimal_idr_thresholded_peaks_K562_CHD1.human_result_gene_score_sort	0.00379653	2.13734e-05	0.00126519	1.7154e-06	0.002	AZD0530
ENCFF002CEN_optimal_idr_thresholded_peaks_K562_HDAC1.human_result_gene_score_sort	-0.00308277	0.000134576	0	NA	NA	AZD0530
ENCFF002CEP_optimal_idr_thresholded_peaks_K562_HDAC6.human_result_gene_score_sort	-0.00142422	0.614533	0	NA	NA	AZD0530
ENCFF002CER_optimal_idr_thresholded_peaks_K562_PHF8.human_result_gene_score_sort	-0.00272566	1.2242e-12	-0.000419081	0.0657776	0	AZD0530
ENCFF002CES_optimal_idr_thresholded_peaks_K562_KDM5B.human_result_gene_score_sort	-0.00104145	0.0869321	0	NA	NA	AZD0530
ENCFF002CEU_optimal_idr_thresholded_peaks_K562_RBBP5.human_result_gene_score_sort	-0.00344393	3.14021e-08	-0.00177018	5.98473e-05	0	AZD0530
ENCFF002CEV_optimal_idr_thresholded_peaks_K562_SAP30.human_result_gene_score_sort	-0.00470044	1.1137e-10	0	NA	NA	AZD0530
ENCFF002CFB_optimal_idr_thresholded_peaks_keratinocyte_EZH2.human_result_gene_score_sort	-0.00577138	9.32889e-08	-0.00259233	3.94162e-05	0	AZD0530
ENCFF002CFH_optimal_idr_thresholded_peaks_A549_BCL3.human_result_gene_score_sort	0.0105117	3.30854e-10	0	NA	NA	AZD0530
ENCFF002CFI_optimal_idr_thresholded_peaks_A549_CREB1.human_result_gene_score_sort	-0.00240184	2.05916e-06	0	NA	NA	AZD0530
ENCFF002CFL_optimal_idr_thresholded_peaks_A549_ELF1.human_result_gene_score_sort	-0.00202511	0.000251478	0	NA	NA	AZD0530
ENCFF002CFM_optimal_idr_thresholded_peaks_A549_ETS1.human_result_gene_score_sort	-0.00420943	3.73933e-07	0	NA	NA	AZD0530
ENCFF002CFN_optimal_idr_thresholded_peaks_A549_FOSL2.human_result_gene_score_sort	0.0117931	3.73697e-51	0.00117515	0.597879	0	AZD0530
ENCFF002CFP_optimal_idr_thresholded_peaks_A549_GABPA.human_result_gene_score_sort	-0.0043279	5.66337e-19	-0.00172181	0.00721619	0	AZD0530
ENCFF002CFV_optimal_idr_thresholded_peaks_A549_EP300.human_result_gene_score_sort	0.0225648	1.75099e-37	0.000877046	0.428037	0	AZD0530
ENCFF002CGB_optimal_idr_thresholded_peaks_A549_TCF12.human_result_gene_score_sort	0.0137103	2.9265e-21	0	NA	NA	AZD0530
ENCFF002CGJ_optimal_idr_thresholded_peaks_Ishikawa_ESR1.human_result_gene_score_sort	0.0186043	2.49575e-43	0.00493714	0.000990127	0	AZD0530
ENCFF002CGM_optimal_idr_thresholded_peaks_Ishikawa_NR3C1.human_result_gene_score_sort	0.0230357	2.19893e-53	0.00818128	8.20623e-08	0	AZD0530
ENCFF002CGO_optimal_idr_thresholded_peaks_GM12878_ATF2.human_result_gene_score_sort	0.0016226	0.0100526	0	NA	NA	AZD0530
ENCFF002CGQ_optimal_idr_thresholded_peaks_GM12878_BATF.human_result_gene_score_sort	0.00316272	3.34193e-06	0	NA	NA	AZD0530
ENCFF002CGR_optimal_idr_thresholded_peaks_GM12878_BCL11A.human_result_gene_score_sort	0.00489284	2.2817e-10	0	NA	NA	AZD0530
ENCFF002CGZ_optimal_idr_thresholded_peaks_GM12878_FOXM1.human_result_gene_score_sort	0.00228694	0.000475431	0	NA	NA	AZD0530
ENCFF002CHB_optimal_idr_thresholded_peaks_GM12878_IRF4.human_result_gene_score_sort	0.0030135	3.38786e-05	0	NA	NA	AZD0530
ENCFF002CHD_optimal_idr_thresholded_peaks_GM12878_MEF2C.human_result_gene_score_sort	0.000747357	0.486317	-0.0011854	0.000289842	0.09	AZD0530
ENCFF002CHE_optimal_idr_thresholded_peaks_GM12878_MTA3.human_result_gene_score_sort	0.0031056	0.00958641	0	NA	NA	AZD0530
ENCFF002CHF_optimal_idr_thresholded_peaks_GM12878_NFATC1.human_result_gene_score_sort	0.00541641	0.00186646	0	NA	NA	AZD0530
ENCFF002CHK_optimal_idr_thresholded_peaks_GM12878_PAX5.human_result_gene_score_sort	0.00286584	1.98029e-05	0	NA	NA	AZD0530
ENCFF002CHL_optimal_idr_thresholded_peaks_GM12878_PBX3.human_result_gene_score_sort	0.000445766	0.432601	0	NA	NA	AZD0530
ENCFF002CHM_optimal_idr_thresholded_peaks_GM12878_PML.human_result_gene_score_sort	-0.00291503	0.00040713	0	NA	NA	AZD0530
ENCFF002CHS_optimal_idr_thresholded_peaks_GM12878_RUNX3.human_result_gene_score_sort	0.00272135	3.16647e-08	0	NA	NA	AZD0530
ENCFF002CHU_optimal_idr_thresholded_peaks_GM12878_SIX5.human_result_gene_score_sort	-0.00385163	8.81398e-08	0	NA	NA	AZD0530
ENCFF002CIA_optimal_idr_thresholded_peaks_GM12878_TCF3.human_result_gene_score_sort	0.00379036	1.78535e-06	0	NA	NA	AZD0530
ENCFF002CIE_optimal_idr_thresholded_peaks_GM12878_ZEB1.human_result_gene_score_sort	0.00761428	5.4057e-19	0.00545625	6.68116e-17	0	AZD0530
ENCFF002CII_optimal_idr_thresholded_peaks_GM12891_POU2F2.human_result_gene_score_sort	0.00257788	0.0122345	0	NA	NA	AZD0530
ENCFF002CJA_optimal_idr_thresholded_peaks_H1.hESC_NANOG.human_result_gene_score_sort	0.00353171	0.0201902	0	NA	NA	AZD0530
ENCFF002CJF_optimal_idr_thresholded_peaks_H1.hESC_POU5F1.human_result_gene_score_sort	0.00398738	0.0235308	0	NA	NA	AZD0530
ENCFF002CJM_optimal_idr_thresholded_peaks_H1.hESC_SP4.human_result_gene_score_sort	-0.000909639	0.149211	0	NA	NA	AZD0530
ENCFF002CJP_optimal_idr_thresholded_peaks_H1.hESC_TAF7.human_result_gene_score_sort	0.00151438	0.261782	0	NA	NA	AZD0530
ENCFF002CJR_optimal_idr_thresholded_peaks_H1.hESC_TEAD4.human_result_gene_score_sort	0.00961387	3.526e-24	0.00305455	4.78742e-06	0	AZD0530
ENCFF002CKB_optimal_idr_thresholded_peaks_HepG2_ATF3.human_result_gene_score_sort	-0.00420771	1.43954e-09	-0.000729609	0.370253	0	AZD0530
ENCFF002CKE_optimal_idr_thresholded_peaks_HepG2_CEBPD.human_result_gene_score_sort	0.00416826	1.82294e-07	0	NA	NA	AZD0530
ENCFF002CKK_optimal_idr_thresholded_peaks_HepG2_FOXA2.human_result_gene_score_sort	0.00489304	7.23429e-15	0	NA	NA	AZD0530
ENCFF002CKM_optimal_idr_thresholded_peaks_HepG2_HDAC2.human_result_gene_score_sort	0.00542757	3.68108e-13	0	NA	NA	AZD0530
ENCFF002CKN_optimal_idr_thresholded_peaks_HepG2_HNF4A.human_result_gene_score_sort	0.00808055	4.01771e-23	0	NA	NA	AZD0530
ENCFF002CKO_optimal_idr_thresholded_peaks_HepG2_HNF4G.human_result_gene_score_sort	0.00808576	1.04006e-24	0.00220059	0.00599351	0	AZD0530
ENCFF002CKQ_optimal_idr_thresholded_peaks_HepG2_MBD4.human_result_gene_score_sort	0.00564858	0.00391463	0	NA	NA	AZD0530
ENCFF002CKR_optimal_idr_thresholded_peaks_HepG2_MYBL2.human_result_gene_score_sort	0.00285327	0.00181905	0	NA	NA	AZD0530
ENCFF002CKS_optimal_idr_thresholded_peaks_HepG2_NFIC.human_result_gene_score_sort	0.00430801	4.75586e-06	0	NA	NA	AZD0530
ENCFF002CKZ_optimal_idr_thresholded_peaks_HepG2_RXRA.human_result_gene_score_sort	0.00741757	1.81866e-17	0	NA	NA	AZD0530
ENCFF002CLB_optimal_idr_thresholded_peaks_HepG2_SP1.human_result_gene_score_sort	0.0038966	4.77132e-12	0	NA	NA	AZD0530
ENCFF002CLC_optimal_idr_thresholded_peaks_HepG2_SP2.human_result_gene_score_sort	-0.00566228	2.66344e-09	-0.000131019	0.266924	0	AZD0530
ENCFF002CLD_optimal_idr_thresholded_peaks_HepG2_SRF.human_result_gene_score_sort	0.00322996	0.026269	0	NA	NA	AZD0530
ENCFF002CLJ_optimal_idr_thresholded_peaks_HepG2_ZBTB33.human_result_gene_score_sort	-0.00231166	0.0217516	0	NA	NA	AZD0530
ENCFF002CLK_optimal_idr_thresholded_peaks_HepG2_ZBTB7A.human_result_gene_score_sort	0.00659122	9.18643e-16	0.00139691	0.0211147	0	AZD0530
ENCFF002CLQ_optimal_idr_thresholded_peaks_K562_CBX3.human_result_gene_score_sort	0.00160599	0.00319631	0	NA	NA	AZD0530
ENCFF002CLT_optimal_idr_thresholded_peaks_K562_CTCFL.human_result_gene_score_sort	0.00124273	0.0910695	0	NA	NA	AZD0530
ENCFF002CLV_optimal_idr_thresholded_peaks_K562_EGR1.human_result_gene_score_sort	0.00372762	1.64459e-07	0	NA	NA	AZD0530
ENCFF002CLY_optimal_idr_thresholded_peaks_K562_FOSL1.human_result_gene_score_sort	0.00712129	1.86392e-17	0	NA	NA	AZD0530
ENCFF002CMA_optimal_idr_thresholded_peaks_K562_GATA2.human_result_gene_score_sort	0.00642557	4.97757e-21	0	NA	NA	AZD0530
ENCFF002CMD_optimal_idr_thresholded_peaks_K562_MEF2A.human_result_gene_score_sort	0.00284644	0.0930816	-0.000955196	0.000154396	0.006	AZD0530
ENCFF002CME_optimal_idr_thresholded_peaks_K562_NR2F2.human_result_gene_score_sort	0.00631381	1.62263e-14	0	NA	NA	AZD0530
ENCFF002CMJ_optimal_idr_thresholded_peaks_K562_SPI1.human_result_gene_score_sort	0.00573712	1.27768e-25	0.00278461	2.53049e-08	0	AZD0530
ENCFF002CMK_optimal_idr_thresholded_peaks_K562_RAD21.human_result_gene_score_sort	0.0030462	1.01496e-07	0	NA	NA	AZD0530
ENCFF002CMQ_optimal_idr_thresholded_peaks_K562_STAT5A.human_result_gene_score_sort	0.0055845	3.0356e-13	0	NA	NA	AZD0530
ENCFF002CMU_optimal_idr_thresholded_peaks_K562_THAP1.human_result_gene_score_sort	-0.00293592	0.00142641	0	NA	NA	AZD0530
ENCFF002CND_optimal_idr_thresholded_peaks_PFSK.1_FOXP2.human_result_gene_score_sort	-0.00177354	0.026894	-0.00054031	0.00389751	0.034	AZD0530
ENCFF002CNG_optimal_idr_thresholded_peaks_PFSK.1_TAF1.human_result_gene_score_sort	-0.00401735	1.2633e-09	0	NA	NA	AZD0530
ENCFF002CNJ_optimal_idr_thresholded_peaks_SK.N.SH_REST.human_result_gene_score_sort	-0.00729561	8.87532e-14	-0.00354883	0.00188241	0	AZD0530
ENCFF002CNR_optimal_idr_thresholded_peaks_SK.N.SH_USF1.human_result_gene_score_sort	-0.00283774	2.87537e-08	-0.00120558	0.00476906	0	AZD0530
ENCFF002CNS_optimal_idr_thresholded_peaks_SK.N.SH_YY1.human_result_gene_score_sort	-0.00356608	1.05691e-10	0	NA	NA	AZD0530
ENCFF002CNX_optimal_idr_thresholded_peaks_T47D_FOXA1.human_result_gene_score_sort	0.00734918	1.77566e-25	0.000220576	0.122098	0	AZD0530
ENCFF002COS_optimal_idr_thresholded_peaks_GM12878_EBF1.human_result_gene_score_sort	0.0063517	6.59215e-20	0.000667098	0.228295	0	AZD0530
ENCFF002COZ_optimal_idr_thresholded_peaks_GM12878_NFE2.human_result_gene_score_sort	-0.00278301	0.0400239	0	NA	NA	AZD0530
ENCFF002CPM_optimal_idr_thresholded_peaks_GM12878_SIN3A.human_result_gene_score_sort	-0.00386678	5.22984e-12	-0.000459089	0.196905	0	AZD0530
ENCFF002CPT_optimal_idr_thresholded_peaks_GM12878_USF2.human_result_gene_score_sort	-0.00198121	0.0048216	0	NA	NA	AZD0530
ENCFF002CPU_optimal_idr_thresholded_peaks_GM12878_WRNIP1.human_result_gene_score_sort	0.00351114	0.000236877	0	NA	NA	AZD0530
ENCFF002CPW_optimal_idr_thresholded_peaks_GM12878_ZNF143.human_result_gene_score_sort	-0.00248115	4.30133e-06	0	NA	NA	AZD0530
ENCFF002CPX_optimal_idr_thresholded_peaks_GM12878_ZNF274.human_result_gene_score_sort	-0.00423389	0.0552097	0	NA	NA	AZD0530
ENCFF002CPY_optimal_idr_thresholded_peaks_GM12878_ZZZ3.human_result_gene_score_sort	-0.00121492	0.532203	0	NA	NA	AZD0530
ENCFF002CRN_optimal_idr_thresholded_peaks_HEK293_TRIM28.human_result_gene_score_sort	-0.00365035	0.000851006	-0.00238941	9.70877e-05	0.006	AZD0530
ENCFF002CRU_optimal_idr_thresholded_peaks_HeLa.S3_SMARCC2.human_result_gene_score_sort	0.00272193	0.000567195	0	NA	NA	AZD0530
ENCFF002CRZ_optimal_idr_thresholded_peaks_HeLa.S3_SMARCA4.human_result_gene_score_sort	0.00698186	5.73893e-13	0	NA	NA	AZD0530
ENCFF002CSA_optimal_idr_thresholded_peaks_HeLa.S3_CEBPB.human_result_gene_score_sort	0.00693977	7.92188e-36	9.721e-05	0.441737	0	AZD0530
ENCFF002CSD_optimal_idr_thresholded_peaks_HeLa.S3_JUN.human_result_gene_score_sort	0.00960234	7.22097e-36	0	NA	NA	AZD0530
ENCFF002CSF_optimal_idr_thresholded_peaks_HeLa.S3_RCOR1.human_result_gene_score_sort	0.00633484	1.03059e-15	0	NA	NA	AZD0530
ENCFF002CSH_optimal_idr_thresholded_peaks_HeLa.S3_E2F4.human_result_gene_score_sort	-0.00378619	5.55819e-07	0	NA	NA	AZD0530
ENCFF002CSI_optimal_idr_thresholded_peaks_HeLa.S3_E2F6.human_result_gene_score_sort	-0.00344204	0.0012999	0	NA	NA	AZD0530
ENCFF002CSJ_optimal_idr_thresholded_peaks_HeLa.S3_ELK1.human_result_gene_score_sort	-0.00355836	0.0013085	0	NA	NA	AZD0530
ENCFF002CSK_optimal_idr_thresholded_peaks_HeLa.S3_ELK4.human_result_gene_score_sort	-0.00308363	0.00276437	0	NA	NA	AZD0530
ENCFF002CSL_optimal_idr_thresholded_peaks_HeLa.S3_GTF2F1.human_result_gene_score_sort	0.00278526	0.00889138	0	NA	NA	AZD0530
ENCFF002CSN_optimal_idr_thresholded_peaks_HeLa.S3_SMARCB1.human_result_gene_score_sort	0.00384317	8.76106e-08	0	NA	NA	AZD0530
ENCFF002CSP_optimal_idr_thresholded_peaks_HeLa.S3_JUND.human_result_gene_score_sort	0.00960793	7.6945e-39	0	NA	NA	AZD0530
ENCFF002CSQ_optimal_idr_thresholded_peaks_HeLa.S3_MAFK.human_result_gene_score_sort	0.00405	7.42857e-08	0	NA	NA	AZD0530
ENCFF002CTA_optimal_idr_thresholded_peaks_HeLa.S3_PRDM1.human_result_gene_score_sort	0.00719663	4.03044e-08	0	NA	NA	AZD0530
ENCFF002CTE_optimal_idr_thresholded_peaks_HeLa.S3_SMC3.human_result_gene_score_sort	0.00439225	1.25299e-16	0	NA	NA	AZD0530
ENCFF002CTG_optimal_idr_thresholded_peaks_HeLa.S3_STAT1.human_result_gene_score_sort	0.0150248	4.84868e-17	0	NA	NA	AZD0530
ENCFF002CTI_optimal_idr_thresholded_peaks_HeLa.S3_TBP.human_result_gene_score_sort	0.00359985	0.00311372	0	NA	NA	AZD0530
ENCFF002CTM_optimal_idr_thresholded_peaks_HeLa.S3_NR2C2.human_result_gene_score_sort	-0.00301258	1.20559e-05	0	NA	NA	AZD0530
ENCFF002CTO_optimal_idr_thresholded_peaks_HeLa.S3_ZKSCAN1.human_result_gene_score_sort	0.0047583	0.000284307	0	NA	NA	AZD0530
ENCFF002CTS_optimal_idr_thresholded_peaks_HepG2_ARID3A.human_result_gene_score_sort	0.00324689	2.76742e-06	0	NA	NA	AZD0530
ENCFF002CUD_optimal_idr_thresholded_peaks_HepG2_HSF1.human_result_gene_score_sort	-0.000796223	0.64375	0	NA	NA	AZD0530
ENCFF002CVM_optimal_idr_thresholded_peaks_K562_ATF1.human_result_gene_score_sort	-0.00235587	0.000118244	0	NA	NA	AZD0530
ENCFF002CVU_optimal_idr_thresholded_peaks_K562_CCNT2.human_result_gene_score_sort	0.00345124	3.19699e-06	0	NA	NA	AZD0530
ENCFF002CWR_optimal_idr_thresholded_peaks_K562_GTF2B.human_result_gene_score_sort	0.000870004	0.444906	0	NA	NA	AZD0530
ENCFF002CWV_optimal_idr_thresholded_peaks_K562_IRF1.human_result_gene_score_sort	0.0116107	2.6418e-08	0.00110391	0.0593251	0	AZD0530
ENCFF002CXB_optimal_idr_thresholded_peaks_K562_MAFF.human_result_gene_score_sort	0.0023984	0.000158359	0	NA	NA	AZD0530
ENCFF002CXY_optimal_idr_thresholded_peaks_K562_SETDB1.human_result_gene_score_sort	-0.00226983	0.0224599	0	NA	NA	AZD0530
ENCFF002CXZ_optimal_idr_thresholded_peaks_K562_SIRT6.human_result_gene_score_sort	0.00288869	0.0168945	0	NA	NA	AZD0530
ENCFF002CYF_optimal_idr_thresholded_peaks_K562_STAT2.human_result_gene_score_sort	0.0115859	3.62896e-15	0.00558016	3.55938e-06	0	AZD0530
ENCFF002CYH_optimal_idr_thresholded_peaks_K562_TAL1.human_result_gene_score_sort	0.00630372	3.86319e-21	0	NA	NA	AZD0530
ENCFF002CYJ_optimal_idr_thresholded_peaks_K562_TBL1XR1.human_result_gene_score_sort	0.00347914	4.2342e-06	0	NA	NA	AZD0530
ENCFF002CYO_optimal_idr_thresholded_peaks_K562_UBTF.human_result_gene_score_sort	0.00496917	1.57672e-06	0	NA	NA	AZD0530
ENCFF002CYS_optimal_idr_thresholded_peaks_K562_ZNF263.human_result_gene_score_sort	0.00521087	8.95489e-07	0	NA	NA	AZD0530
ENCFF002CYX_optimal_idr_thresholded_peaks_MCF_10A_FOS.human_result_gene_score_sort	0.0110759	2.71526e-62	0.00293714	0.000751363	0	AZD0530
ENCFF002CZA_optimal_idr_thresholded_peaks_MCF_10A_MYC.human_result_gene_score_sort	0.00610412	1.45032e-18	0	NA	NA	AZD0530
ENCFF002CZL_optimal_idr_thresholded_peaks_MCF.7_HA.E2F1.human_result_gene_score_sort	-0.00098925	0.0231502	0	NA	NA	AZD0530
ENCFF002CZR_optimal_idr_thresholded_peaks_NT2_D1_SUZ12.human_result_gene_score_sort	-0.00477637	0.00041707	-9.29367e-05	0.241014	0	AZD0530
ENCFF002CZV_optimal_idr_thresholded_peaks_erythroblast_GATA1.human_result_gene_score_sort	0.00564161	9.14475e-20	0.00210315	1.09744e-06	0	AZD0530
ENCFF300RHV_conservative_idr_thresholded_peaks_GM12878_CREM.human_result_gene_score_sort	-0.00261118	3.90832e-08	-0.00112437	0.00652507	0	AZD0530
ENCFF520JRB_conservative_idr_thresholded_peaks_K562_SMAD5.human_result_gene_score_sort	-0.00162671	0.128694	0	NA	NA	AZD0530
ENCFF001VDT_peaks_GM08714_ZNF274.human_result_gene_score_sort	-0.0166876	1.67751e-11	-0.00707135	1.16724e-06	0	AZD6244
ENCFF001VEJ_peaks_GM12878_IKZF1.human_result_gene_score_sort	0.031875	0.000525413	0.00275346	0.00117607	0	AZD6244
ENCFF001VFV_peaks_GM12878_ZZZ3.human_result_gene_score_sort	-0.00306662	0.266774	0	NA	NA	AZD6244
ENCFF001VGN_peaks_H1.hESC_BACH1.human_result_gene_score_sort	0.0042257	0.11391	0	NA	NA	AZD6244
ENCFF001VGU_peaks_H1.hESC_CTBP2.human_result_gene_score_sort	0.0029958	0.611313	0	NA	NA	AZD6244
ENCFF001VHS_peaks_HeLa.S3_SMARCC1.human_result_gene_score_sort	0.00919064	3.13983e-14	0	NA	NA	AZD6244
ENCFF001VIK_peaks_HeLa.S3_KAT2A.human_result_gene_score_sort	-0.00188764	0.219053	0	NA	NA	AZD6244
ENCFF001VIN_peaks_HeLa.S3_HCFC1.human_result_gene_score_sort	-0.0031924	1.985e-08	0	NA	NA	AZD6244
ENCFF001VIP_peaks_HeLa.S3_IRF3.human_result_gene_score_sort	-0.0316441	0.00079465	0	NA	NA	AZD6244
ENCFF001VJC_peaks_HeLa.S3_PRDM1.human_result_gene_score_sort	0.0323942	0.00343737	0	NA	NA	AZD6244
ENCFF001VJG_peaks_HeLa.S3_SUPT20H.human_result_gene_score_sort	0.00209092	0.365247	0	NA	NA	AZD6244
ENCFF001VJI_peaks_HeLa.S3_STAT1.human_result_gene_score_sort	0.0152408	0.0118764	0	NA	NA	AZD6244
ENCFF001VJN_peaks_HeLa.S3_GTF3C2.human_result_gene_score_sort	-0.0042354	0.101094	0	NA	NA	AZD6244
ENCFF001VJQ_peaks_HeLa.S3_ZKSCAN1.human_result_gene_score_sort	0.0143721	1.15407e-05	0.00501124	0.000377331	0.003	AZD6244
ENCFF001VKG_peaks_HepG2_HSF1.human_result_gene_score_sort	-0.000425689	0.837982	0	NA	NA	AZD6244
ENCFF001VLA_peaks_HepG2_SREBF1.human_result_gene_score_sort	0.0104461	0.00105427	0.001156	0.0163135	0	AZD6244
ENCFF001VLB_peaks_HepG2_SREBF2.human_result_gene_score_sort	0.00647264	0.00693841	0	NA	NA	AZD6244
ENCFF001VLS_peaks_IMR.90_MXI1.human_result_gene_score_sort	-0.00367339	1.47333e-09	-0.00469929	3.33402e-14	0	AZD6244
ENCFF001VMA_peaks_K562_BDP1.human_result_gene_score_sort	-0.00156616	0.586298	0	NA	NA	AZD6244
ENCFF001VMF_peaks_K562_CCNT2.human_result_gene_score_sort	0.0132668	3.7576e-07	0.00295582	0.0128944	0	AZD6244
ENCFF001VMG_peaks_K562_CUX1.human_result_gene_score_sort	0.00933501	0.000484278	0.000896159	0.0345335	0.01	AZD6244
ENCFF001VNF_peaks_K562_GTF2B.human_result_gene_score_sort	0.00254955	0.215763	0	NA	NA	AZD6244
ENCFF001VNI_peaks_K562_HMGN3.human_result_gene_score_sort	0.0122669	1.81748e-05	0	NA	NA	AZD6244
ENCFF001VNX_peaks_K562_NFE2.human_result_gene_score_sort	0.00285214	0.030356	0	NA	NA	AZD6244
ENCFF001VNY_peaks_K562_NFYA.human_result_gene_score_sort	-0.0239567	7.4734e-06	0	NA	NA	AZD6244
ENCFF001VOO_peaks_K562_POLR3A.human_result_gene_score_sort	-0.00374389	0.335464	0	NA	NA	AZD6244
ENCFF001VOX_peaks_K562_STAT2.human_result_gene_score_sort	0.00565377	0.036889	0	NA	NA	AZD6244
ENCFF001VPI_peaks_K562_XRCC4.human_result_gene_score_sort	-0.00700149	0.0668681	0	NA	NA	AZD6244
ENCFF001VPM_peaks_K562_ZNF263.human_result_gene_score_sort	0.0102349	4.43757e-05	0	NA	NA	AZD6244
ENCFF001VPP_peaks_K562_ZNF384.human_result_gene_score_sort	0.0115949	0.00420539	0	NA	NA	AZD6244
ENCFF001VPQ_peaks_K562_ZMIZ1.human_result_gene_score_sort	0.00855392	0.0216022	0	NA	NA	AZD6244
ENCFF001VQD_peaks_MCF_10A_STAT3.human_result_gene_score_sort	0.0144345	1.43621e-23	0.00333912	0.00458595	0	AZD6244
ENCFF001VQG_peaks_MCF.7_GATA3.human_result_gene_score_sort	0.181255	7.30913e-11	0	NA	NA	AZD6244
ENCFF001VQI_peaks_MCF.7_TCF7L2.human_result_gene_score_sort	0.0200657	2.98194e-13	0.00700682	1.08155e-05	0	AZD6244
ENCFF001VQJ_peaks_MCF.7_ZNF217.human_result_gene_score_sort	0.0182046	1.42265e-11	0	NA	NA	AZD6244
ENCFF001VRA_peaks_SK.N.SH_NRF1.human_result_gene_score_sort	-0.00429713	2.12383e-12	-0.00249594	5.41957e-09	0	AZD6244
ENCFF001VRH_peaks_K562_eGFP.FOS.human_result_gene_score_sort	0.00682903	1.46539e-30	0.000833582	0.16278	0	AZD6244
ENCFF001VRI_peaks_K562_eGFP.GATA2.human_result_gene_score_sort	0.0058336	1.67092e-24	0	NA	NA	AZD6244
ENCFF001VRJ_peaks_K562_eGFP.HDAC8.human_result_gene_score_sort	0.00700142	4.76792e-14	0	NA	NA	AZD6244
ENCFF001VRK_peaks_K562_eGFP.JUNB.human_result_gene_score_sort	0.00684209	7.15053e-21	0	NA	NA	AZD6244
ENCFF001VRL_peaks_K562_eGFP.JUND.human_result_gene_score_sort	0.00619159	2.62162e-34	0.00103251	0.443769	0	AZD6244
ENCFF001VRM_peaks_K562_eGFP.NR4A1.human_result_gene_score_sort	0.0103543	1.22011e-10	0	NA	NA	AZD6244
ENCFF002CDU_optimal_idr_thresholded_peaks_H1.hESC_KDM5A.human_result_gene_score_sort	-0.0050389	5.91066e-10	0	NA	NA	AZD6244
ENCFF002CEK_optimal_idr_thresholded_peaks_K562_CHD1.human_result_gene_score_sort	0.0031516	0.00432925	0.000142288	0.028146	0.128	AZD6244
ENCFF002CEN_optimal_idr_thresholded_peaks_K562_HDAC1.human_result_gene_score_sort	-0.00435102	1.30803e-05	0	NA	NA	AZD6244
ENCFF002CEP_optimal_idr_thresholded_peaks_K562_HDAC6.human_result_gene_score_sort	1.59991e-05	0.996349	0	NA	NA	AZD6244
ENCFF002CER_optimal_idr_thresholded_peaks_K562_PHF8.human_result_gene_score_sort	-0.00202554	1.98201e-05	0	NA	NA	AZD6244
ENCFF002CES_optimal_idr_thresholded_peaks_K562_KDM5B.human_result_gene_score_sort	-0.000413967	0.582099	0	NA	NA	AZD6244
ENCFF002CEU_optimal_idr_thresholded_peaks_K562_RBBP5.human_result_gene_score_sort	-0.00304487	7.62142e-05	-0.000335744	0.00116873	0	AZD6244
ENCFF002CEV_optimal_idr_thresholded_peaks_K562_SAP30.human_result_gene_score_sort	-0.00586191	7.68032e-11	-0.000775723	0.04166	0	AZD6244
ENCFF002CEX_optimal_idr_thresholded_peaks_astrocyte_EZH2.human_result_gene_score_sort	0.00681622	2.56725e-07	0.00100992	0.0233537	0	AZD6244
ENCFF002CFI_optimal_idr_thresholded_peaks_A549_CREB1.human_result_gene_score_sort	-0.00340232	5.32665e-08	-0.000750421	0.048725	0	AZD6244
ENCFF002CFM_optimal_idr_thresholded_peaks_A549_ETS1.human_result_gene_score_sort	-0.00467187	5.08088e-06	0	NA	NA	AZD6244
ENCFF002CFR_optimal_idr_thresholded_peaks_A549_NR3C1.human_result_gene_score_sort	0.0104371	3.60746e-12	0	NA	NA	AZD6244
ENCFF002CGJ_optimal_idr_thresholded_peaks_Ishikawa_ESR1.human_result_gene_score_sort	0.00866235	2.17509e-07	0	NA	NA	AZD6244
ENCFF002CGO_optimal_idr_thresholded_peaks_GM12878_ATF2.human_result_gene_score_sort	-0.00208715	0.00740625	0	NA	NA	AZD6244
ENCFF002CGQ_optimal_idr_thresholded_peaks_GM12878_BATF.human_result_gene_score_sort	0.00131823	0.117199	0	NA	NA	AZD6244
ENCFF002CGR_optimal_idr_thresholded_peaks_GM12878_BCL11A.human_result_gene_score_sort	0.00184887	0.0527594	0	NA	NA	AZD6244
ENCFF002CGS_optimal_idr_thresholded_peaks_GM12878_BCL3.human_result_gene_score_sort	0.00235578	0.117342	0	NA	NA	AZD6244
ENCFF002CGV_optimal_idr_thresholded_peaks_GM12878_EBF1.human_result_gene_score_sort	0.00210331	0.0027738	0	NA	NA	AZD6244
ENCFF002CGZ_optimal_idr_thresholded_peaks_GM12878_FOXM1.human_result_gene_score_sort	-0.00303112	0.000179679	-0.00159479	0.000450296	0.002	AZD6244
ENCFF002CHA_optimal_idr_thresholded_peaks_GM12878_GABPA.human_result_gene_score_sort	-0.00397516	1.3192e-08	0	NA	NA	AZD6244
ENCFF002CHB_optimal_idr_thresholded_peaks_GM12878_IRF4.human_result_gene_score_sort	0.00149425	0.0964582	0	NA	NA	AZD6244
ENCFF002CHC_optimal_idr_thresholded_peaks_GM12878_MEF2A.human_result_gene_score_sort	-0.00215301	0.0168535	-0.0011236	0.0148858	0.068	AZD6244
ENCFF002CHD_optimal_idr_thresholded_peaks_GM12878_MEF2C.human_result_gene_score_sort	-0.0023185	0.0806518	0	NA	NA	AZD6244
ENCFF002CHE_optimal_idr_thresholded_peaks_GM12878_MTA3.human_result_gene_score_sort	-0.00242973	0.101193	0	NA	NA	AZD6244
ENCFF002CHF_optimal_idr_thresholded_peaks_GM12878_NFATC1.human_result_gene_score_sort	-0.00129289	0.548189	0	NA	NA	AZD6244
ENCFF002CHL_optimal_idr_thresholded_peaks_GM12878_PBX3.human_result_gene_score_sort	-0.00217148	0.00198535	0	NA	NA	AZD6244
ENCFF002CHM_optimal_idr_thresholded_peaks_GM12878_PML.human_result_gene_score_sort	-0.0051327	4.7527e-07	0	NA	NA	AZD6244
ENCFF002CHP_optimal_idr_thresholded_peaks_GM12878_POU2F2.human_result_gene_score_sort	-0.00182865	0.0658991	0	NA	NA	AZD6244
ENCFF002CHS_optimal_idr_thresholded_peaks_GM12878_RUNX3.human_result_gene_score_sort	0.000448054	0.461536	0	NA	NA	AZD6244
ENCFF002CHU_optimal_idr_thresholded_peaks_GM12878_SIX5.human_result_gene_score_sort	-0.00449239	4.5007e-07	0	NA	NA	AZD6244
ENCFF002CIA_optimal_idr_thresholded_peaks_GM12878_TCF3.human_result_gene_score_sort	0.000624214	0.524792	0	NA	NA	AZD6244
ENCFF002CID_optimal_idr_thresholded_peaks_GM12878_ZBTB33.human_result_gene_score_sort	-0.00412112	0.000229048	0	NA	NA	AZD6244
ENCFF002CIE_optimal_idr_thresholded_peaks_GM12878_ZEB1.human_result_gene_score_sort	0.00478734	6.08443e-06	0.00242114	5.2706e-06	0	AZD6244
ENCFF002CIM_optimal_idr_thresholded_peaks_GM12892_PAX5.human_result_gene_score_sort	-0.0011028	0.258196	0	NA	NA	AZD6244
ENCFF002CJA_optimal_idr_thresholded_peaks_H1.hESC_NANOG.human_result_gene_score_sort	-0.00294118	0.117697	-0.000610892	0.015306	0.132	AZD6244
ENCFF002CJF_optimal_idr_thresholded_peaks_H1.hESC_POU5F1.human_result_gene_score_sort	0.00137761	0.526859	0	NA	NA	AZD6244
ENCFF002CJL_optimal_idr_thresholded_peaks_H1.hESC_SP2.human_result_gene_score_sort	-0.00372674	4.78358e-06	-0.000300588	0.373368	0	AZD6244
ENCFF002CJM_optimal_idr_thresholded_peaks_H1.hESC_SP4.human_result_gene_score_sort	-0.00232491	0.00286404	0	NA	NA	AZD6244
ENCFF002CJN_optimal_idr_thresholded_peaks_H1.hESC_SRF.human_result_gene_score_sort	-0.010865	5.22668e-08	-0.00507053	1.26444e-05	0	AZD6244
ENCFF002CJP_optimal_idr_thresholded_peaks_H1.hESC_TAF7.human_result_gene_score_sort	-0.00679875	4.58377e-05	0	NA	NA	AZD6244
ENCFF002CKD_optimal_idr_thresholded_peaks_HepG2_CEBPB.human_result_gene_score_sort	0.0110552	1.21652e-21	0	NA	NA	AZD6244
ENCFF002CKE_optimal_idr_thresholded_peaks_HepG2_CEBPD.human_result_gene_score_sort	0.00605576	8.73848e-10	0	NA	NA	AZD6244
ENCFF002CKH_optimal_idr_thresholded_peaks_HepG2_FOSL2.human_result_gene_score_sort	0.010131	1.0026e-32	0	NA	NA	AZD6244
ENCFF002CKI_optimal_idr_thresholded_peaks_HepG2_FOXA1.human_result_gene_score_sort	0.012526	3.26375e-42	0	NA	NA	AZD6244
ENCFF002CKK_optimal_idr_thresholded_peaks_HepG2_FOXA2.human_result_gene_score_sort	0.0104935	1.15091e-41	0.00145284	0.058024	0	AZD6244
ENCFF002CKM_optimal_idr_thresholded_peaks_HepG2_HDAC2.human_result_gene_score_sort	0.0104198	1.35054e-29	0	NA	NA	AZD6244
ENCFF002CKN_optimal_idr_thresholded_peaks_HepG2_HNF4A.human_result_gene_score_sort	0.0146401	6.79584e-48	0.00207872	0.766461	0	AZD6244
ENCFF002CKO_optimal_idr_thresholded_peaks_HepG2_HNF4G.human_result_gene_score_sort	0.0140868	1.49159e-47	0.00469904	0.00824186	0	AZD6244
ENCFF002CKQ_optimal_idr_thresholded_peaks_HepG2_MBD4.human_result_gene_score_sort	0.0145264	1.93017e-09	0	NA	NA	AZD6244
ENCFF002CKR_optimal_idr_thresholded_peaks_HepG2_MYBL2.human_result_gene_score_sort	0.00535431	2.2023e-06	0	NA	NA	AZD6244
ENCFF002CKS_optimal_idr_thresholded_peaks_HepG2_NFIC.human_result_gene_score_sort	0.0122672	4.91369e-26	8.72033e-05	0.13576	0	AZD6244
ENCFF002CKV_optimal_idr_thresholded_peaks_HepG2_EP300.human_result_gene_score_sort	0.0144522	3.65211e-50	0.00338426	0.824404	0	AZD6244
ENCFF002CKZ_optimal_idr_thresholded_peaks_HepG2_RXRA.human_result_gene_score_sort	0.0146593	3.04841e-42	1.02183e-05	0.918503	0	AZD6244
ENCFF002CLB_optimal_idr_thresholded_peaks_HepG2_SP1.human_result_gene_score_sort	0.00638268	5.03961e-20	0	NA	NA	AZD6244
ENCFF002CLF_optimal_idr_thresholded_peaks_HepG2_TCF12.human_result_gene_score_sort	0.0105573	3.34258e-15	0	NA	NA	AZD6244
ENCFF002CLH_optimal_idr_thresholded_peaks_HepG2_USF1.human_result_gene_score_sort	0.00356812	8.58339e-07	0	NA	NA	AZD6244
ENCFF002CLK_optimal_idr_thresholded_peaks_HepG2_ZBTB7A.human_result_gene_score_sort	0.00797157	3.78752e-15	0	NA	NA	AZD6244
ENCFF002CLQ_optimal_idr_thresholded_peaks_K562_CBX3.human_result_gene_score_sort	0.00235911	0.000460042	0	NA	NA	AZD6244
ENCFF002CLT_optimal_idr_thresholded_peaks_K562_CTCFL.human_result_gene_score_sort	0.00284619	0.00174483	0	NA	NA	AZD6244
ENCFF002CLU_optimal_idr_thresholded_peaks_K562_E2F6.human_result_gene_score_sort	0.00171337	0.00909493	0	NA	NA	AZD6244
ENCFF002CLV_optimal_idr_thresholded_peaks_K562_EGR1.human_result_gene_score_sort	0.00434681	7.89913e-07	0	NA	NA	AZD6244
ENCFF002CLW_optimal_idr_thresholded_peaks_K562_ELF1.human_result_gene_score_sort	0.00186115	0.000627199	0.00204545	1.96629e-14	0.456	AZD6244
ENCFF002CLY_optimal_idr_thresholded_peaks_K562_FOSL1.human_result_gene_score_sort	0.00810562	5.04891e-15	0	NA	NA	AZD6244
ENCFF002CME_optimal_idr_thresholded_peaks_K562_NR2F2.human_result_gene_score_sort	0.0079465	5.46279e-15	0	NA	NA	AZD6244
ENCFF002CMJ_optimal_idr_thresholded_peaks_K562_SPI1.human_result_gene_score_sort	0.00715709	4.68419e-26	0.00291708	0.00104828	0	AZD6244
ENCFF002CMQ_optimal_idr_thresholded_peaks_K562_STAT5A.human_result_gene_score_sort	0.00704615	9.86301e-14	0	NA	NA	AZD6244
ENCFF002CMT_optimal_idr_thresholded_peaks_K562_TEAD4.human_result_gene_score_sort	0.00598978	1.28766e-16	0	NA	NA	AZD6244
ENCFF002CMU_optimal_idr_thresholded_peaks_K562_THAP1.human_result_gene_score_sort	-0.00220332	0.0529092	0	NA	NA	AZD6244
ENCFF002CNH_optimal_idr_thresholded_peaks_SK.N.MC_FOXP2.human_result_gene_score_sort	-0.00180167	0.0318758	0	NA	NA	AZD6244
ENCFF002CNJ_optimal_idr_thresholded_peaks_SK.N.SH_REST.human_result_gene_score_sort	-0.00384429	0.00149514	-0.000153229	0.0485148	0	AZD6244
ENCFF002CNN_optimal_idr_thresholded_peaks_SK.N.SH_TAF1.human_result_gene_score_sort	-0.00567788	8.90767e-15	-0.00601174	2.14863e-15	0	AZD6244
ENCFF002CNS_optimal_idr_thresholded_peaks_SK.N.SH_YY1.human_result_gene_score_sort	-0.00446643	6.03517e-11	-3.3743e-05	0.928943	0	AZD6244
ENCFF002COO_optimal_idr_thresholded_peaks_GM12878_CHD2.human_result_gene_score_sort	-0.00356232	1.1699e-08	-0.000425308	0.260648	0	AZD6244
ENCFF002COR_optimal_idr_thresholded_peaks_GM12878_E2F4.human_result_gene_score_sort	-0.0140582	1.41707e-50	-0.00865497	9.18633e-15	0	AZD6244
ENCFF002COT_optimal_idr_thresholded_peaks_GM12878_ELK1.human_result_gene_score_sort	-0.00492672	0.00117165	0	NA	NA	AZD6244
ENCFF002CPC_optimal_idr_thresholded_peaks_GM12878_NFYB.human_result_gene_score_sort	-0.00487064	1.32282e-06	0	NA	NA	AZD6244
ENCFF002CPL_optimal_idr_thresholded_peaks_GM12878_RFX5.human_result_gene_score_sort	-0.00536414	0.0072807	0	NA	NA	AZD6244
ENCFF002CPM_optimal_idr_thresholded_peaks_GM12878_SIN3A.human_result_gene_score_sort	-0.00759727	4.93728e-28	-0.00266919	0.0289872	0	AZD6244
ENCFF002CPU_optimal_idr_thresholded_peaks_GM12878_WRNIP1.human_result_gene_score_sort	-0.00269043	0.0227277	0	NA	NA	AZD6244
ENCFF002CPW_optimal_idr_thresholded_peaks_GM12878_ZNF143.human_result_gene_score_sort	-0.00292628	1.16318e-05	-0.000677115	0.0348116	0	AZD6244
ENCFF002CQB_optimal_idr_thresholded_peaks_GM12892_RELA.human_result_gene_score_sort	-0.00278385	0.0288388	0	NA	NA	AZD6244
ENCFF002CQX_optimal_idr_thresholded_peaks_H1.hESC_GTF2F1.human_result_gene_score_sort	-0.00491572	0.00395697	0	NA	NA	AZD6244
ENCFF002CRG_optimal_idr_thresholded_peaks_H1.hESC_SUZ12.human_result_gene_score_sort	0.00437528	0.0309868	0	NA	NA	AZD6244
ENCFF002CRH_optimal_idr_thresholded_peaks_H1.hESC_TBP.human_result_gene_score_sort	-0.00468123	0.00179663	0	NA	NA	AZD6244
ENCFF002CRN_optimal_idr_thresholded_peaks_HEK293_TRIM28.human_result_gene_score_sort	-0.00337376	0.0126554	0	NA	NA	AZD6244
ENCFF002CRU_optimal_idr_thresholded_peaks_HeLa.S3_SMARCC2.human_result_gene_score_sort	0.00207543	0.0335479	0	NA	NA	AZD6244
ENCFF002CRW_optimal_idr_thresholded_peaks_HeLa.S3_BRCA1.human_result_gene_score_sort	-0.00382268	4.65898e-05	0	NA	NA	AZD6244
ENCFF002CRX_optimal_idr_thresholded_peaks_HeLa.S3_BRF1.human_result_gene_score_sort	0.00216233	0.440754	0	NA	NA	AZD6244
ENCFF002CRY_optimal_idr_thresholded_peaks_HeLa.S3_BRF2.human_result_gene_score_sort	-0.00470037	0.184155	0	NA	NA	AZD6244
ENCFF002CSK_optimal_idr_thresholded_peaks_HeLa.S3_ELK4.human_result_gene_score_sort	-0.00195884	0.124167	0	NA	NA	AZD6244
ENCFF002CSN_optimal_idr_thresholded_peaks_HeLa.S3_SMARCB1.human_result_gene_score_sort	0.00351323	7.64063e-05	0	NA	NA	AZD6244
ENCFF002CTN_optimal_idr_thresholded_peaks_HeLa.S3_USF2.human_result_gene_score_sort	0.00315685	0.00227871	0	NA	NA	AZD6244
ENCFF002CTS_optimal_idr_thresholded_peaks_HepG2_ARID3A.human_result_gene_score_sort	0.00714241	7.03794e-17	0	NA	NA	AZD6244
ENCFF002CUA_optimal_idr_thresholded_peaks_HepG2_ESRRA.human_result_gene_score_sort	0.00646557	3.03461e-05	0	NA	NA	AZD6244
ENCFF002CUG_optimal_idr_thresholded_peaks_HepG2_MAFF.human_result_gene_score_sort	0.00352177	0.000723384	0	NA	NA	AZD6244
ENCFF002CUI_optimal_idr_thresholded_peaks_HepG2_MAFK.human_result_gene_score_sort	0.00406782	0.000166017	0	NA	NA	AZD6244
ENCFF002CUS_optimal_idr_thresholded_peaks_HepG2_RAD21.human_result_gene_score_sort	0.00448236	1.26804e-12	0	NA	NA	AZD6244
ENCFF002CUU_optimal_idr_thresholded_peaks_HepG2_SMC3.human_result_gene_score_sort	0.00707215	3.14442e-14	0	NA	NA	AZD6244
ENCFF002CUY_optimal_idr_thresholded_peaks_HepG2_NR2C2.human_result_gene_score_sort	-0.00373942	0.000280817	-0.000755866	0.00682307	0	AZD6244
ENCFF002CVM_optimal_idr_thresholded_peaks_K562_ATF1.human_result_gene_score_sort	-0.00269516	0.000367949	0	NA	NA	AZD6244
ENCFF002CVN_optimal_idr_thresholded_peaks_K562_ATF3.human_result_gene_score_sort	-0.00492222	1.72465e-05	0	NA	NA	AZD6244
ENCFF002CVQ_optimal_idr_thresholded_peaks_K562_BHLHE40.human_result_gene_score_sort	0.00349237	2.02013e-06	0	NA	NA	AZD6244
ENCFF002CVT_optimal_idr_thresholded_peaks_K562_SMARCA4.human_result_gene_score_sort	0.00446948	3.80406e-05	0	NA	NA	AZD6244
ENCFF002CWA_optimal_idr_thresholded_peaks_K562_JUN.human_result_gene_score_sort	0.00667465	5.96757e-11	0	NA	NA	AZD6244
ENCFF002CWK_optimal_idr_thresholded_peaks_K562_RCOR1.human_result_gene_score_sort	0.00701408	1.6688e-15	0	NA	NA	AZD6244
ENCFF002CWY_optimal_idr_thresholded_peaks_K562_IRF1.human_result_gene_score_sort	-0.0020403	0.00222109	-0.000147922	0.000555043	0	AZD6244
ENCFF002CXT_optimal_idr_thresholded_peaks_K562_POLR3G.human_result_gene_score_sort	0.00128828	0.667097	0	NA	NA	AZD6244
ENCFF002CXZ_optimal_idr_thresholded_peaks_K562_SIRT6.human_result_gene_score_sort	0.00409064	0.00621251	0	NA	NA	AZD6244
ENCFF002CYH_optimal_idr_thresholded_peaks_K562_TAL1.human_result_gene_score_sort	0.00777833	4.61451e-21	0	NA	NA	AZD6244
ENCFF002CYJ_optimal_idr_thresholded_peaks_K562_TBL1XR1.human_result_gene_score_sort	0.00345662	0.000219296	0	NA	NA	AZD6244
ENCFF002CYO_optimal_idr_thresholded_peaks_K562_UBTF.human_result_gene_score_sort	0.00697109	5.08127e-08	0	NA	NA	AZD6244
ENCFF002CZL_optimal_idr_thresholded_peaks_MCF.7_HA.E2F1.human_result_gene_score_sort	-0.00305921	1.32564e-08	-0.000782413	0.000771053	0	AZD6244
ENCFF002CZO_optimal_idr_thresholded_peaks_NB4_MYC.human_result_gene_score_sort	0.00702154	2.52156e-20	0.0113053	4.01014e-15	0	AZD6244
ENCFF002CZP_optimal_idr_thresholded_peaks_NB4_MAX.human_result_gene_score_sort	0.0065541	1.20659e-18	0.000486217	0.19669	0	AZD6244
ENCFF002CZV_optimal_idr_thresholded_peaks_erythroblast_GATA1.human_result_gene_score_sort	0.00742918	3.23581e-22	0.00427661	1.33387e-12	0	AZD6244
ENCFF002DAC_optimal_idr_thresholded_peaks_U2OS_SETDB1.human_result_gene_score_sort	-0.00453801	0.000163724	0	NA	NA	AZD6244
ENCFF300RHV_conservative_idr_thresholded_peaks_GM12878_CREM.human_result_gene_score_sort	-0.00483595	1.77672e-16	-0.00304614	0.000677355	0	AZD6244
ENCFF851DBO_optimal_idr_thresholded_peaks_K562_SMAD5.human_result_gene_score_sort	0.000877639	0.470774	0.00349228	9.06566e-08	0.008	AZD6244
ENCFF001VDW_peaks_GM12878_BHLHE40.human_result_gene_score_sort	0.0643478	3.84642e-05	0	NA	NA	Erlotinib
ENCFF001VEJ_peaks_GM12878_IKZF1.human_result_gene_score_sort	0.0468241	9.37947e-07	0	NA	NA	Erlotinib
ENCFF001VFQ_peaks_GM12878_USF2.human_result_gene_score_sort	0.0101456	2.76578e-05	0	NA	NA	Erlotinib
ENCFF001VGL_peaks_GM19193_RELA.human_result_gene_score_sort	0.0112166	1.73765e-12	0	NA	NA	Erlotinib
ENCFF001VGN_peaks_H1.hESC_BACH1.human_result_gene_score_sort	0.0120919	1.32614e-05	0	NA	NA	Erlotinib
ENCFF001VGU_peaks_H1.hESC_CTBP2.human_result_gene_score_sort	-0.0093292	0.127639	-0.0108046	0.000599863	0.155	Erlotinib
ENCFF001VHE_peaks_H1.hESC_SUZ12.human_result_gene_score_sort	-0.0432098	0.00960246	-0.0271713	0.000428834	0.02	Erlotinib
ENCFF001VHP_peaks_HEK293_ZNF263.human_result_gene_score_sort	0.0164828	1.954e-13	0	NA	NA	Erlotinib
ENCFF001VHS_peaks_HeLa.S3_SMARCC1.human_result_gene_score_sort	0.0169249	1.87982e-41	0.00269872	0.00115745	0	Erlotinib
ENCFF001VIK_peaks_HeLa.S3_KAT2A.human_result_gene_score_sort	0.00256823	0.107461	0	NA	NA	Erlotinib
ENCFF001VIM_peaks_HeLa.S3_HA.E2F1.human_result_gene_score_sort	0.024875	7.35104e-07	0	NA	NA	Erlotinib
ENCFF001VIN_peaks_HeLa.S3_HCFC1.human_result_gene_score_sort	-0.00287645	1.12684e-06	0	NA	NA	Erlotinib
ENCFF001VIW_peaks_HeLa.S3_NFYA.human_result_gene_score_sort	0.00413084	0.000560037	0	NA	NA	Erlotinib
ENCFF001VIX_peaks_HeLa.S3_NFYB.human_result_gene_score_sort	0.00357775	0.0158294	0	NA	NA	Erlotinib
ENCFF001VJF_peaks_HeLa.S3_POLR3A.human_result_gene_score_sort	0.00894959	0.0916805	0	NA	NA	Erlotinib
ENCFF001VJG_peaks_HeLa.S3_SUPT20H.human_result_gene_score_sort	0.00719187	0.00271565	0	NA	NA	Erlotinib
ENCFF001VJN_peaks_HeLa.S3_GTF3C2.human_result_gene_score_sort	0.0104925	9.20162e-05	0	NA	NA	Erlotinib
ENCFF001VJT_peaks_HeLa.S3_ZZZ3.human_result_gene_score_sort	0.00100465	0.75289	0	NA	NA	Erlotinib
ENCFF001VJW_peaks_HepG2_BRCA1.human_result_gene_score_sort	0.0227384	1.03615e-06	0.00248723	0.0787251	0	Erlotinib
ENCFF001VKA_peaks_HepG2_CHD2.human_result_gene_score_sort	0.00803361	1.22849e-05	0.000656716	0.10672	0.001	Erlotinib
ENCFF001VKH_peaks_HepG2_IRF3.human_result_gene_score_sort	0.00186281	0.206541	0	NA	NA	Erlotinib
ENCFF001VLA_peaks_HepG2_SREBF1.human_result_gene_score_sort	0.0137003	3.53534e-05	0	NA	NA	Erlotinib
ENCFF001VLB_peaks_HepG2_SREBF2.human_result_gene_score_sort	0.0125876	4.28968e-07	0.00529355	2.19588e-05	0	Erlotinib
ENCFF001VMD_peaks_K562_BRF2.human_result_gene_score_sort	0.00704642	0.201443	0	NA	NA	Erlotinib
ENCFF001VMG_peaks_K562_CUX1.human_result_gene_score_sort	0.0145675	1.58048e-07	0.000968597	0.0703544	0	Erlotinib
ENCFF001VNI_peaks_K562_HMGN3.human_result_gene_score_sort	0.0189417	1.84897e-10	0.00314015	0.0811635	0	Erlotinib
ENCFF001VPI_peaks_K562_XRCC4.human_result_gene_score_sort	0.000510648	0.897632	0	NA	NA	Erlotinib
ENCFF001VPP_peaks_K562_ZNF384.human_result_gene_score_sort	0.0188741	7.25686e-06	0.000932506	0.147108	0.006	Erlotinib
ENCFF001VPQ_peaks_K562_ZMIZ1.human_result_gene_score_sort	0.0193717	5.45047e-07	0.00255595	0.0216053	0.001	Erlotinib
ENCFF001VQD_peaks_MCF_10A_STAT3.human_result_gene_score_sort	0.0308572	3.38659e-95	0.0115789	0.000152991	0	Erlotinib
ENCFF001VQG_peaks_MCF.7_GATA3.human_result_gene_score_sort	0.482478	5.04225e-63	0.0594116	0.0982208	0	Erlotinib
ENCFF001VQI_peaks_MCF.7_TCF7L2.human_result_gene_score_sort	0.0305065	1.16868e-26	0.000960626	0.0943215	0	Erlotinib
ENCFF001VQJ_peaks_MCF.7_ZNF217.human_result_gene_score_sort	0.0508679	1.83062e-74	0.0201906	2.02027e-11	0	Erlotinib
ENCFF001VQZ_peaks_SK.N.SH_MXI1.human_result_gene_score_sort	-0.00493219	4.15738e-15	-0.00375976	1.9649e-12	0	Erlotinib
ENCFF001VRA_peaks_SK.N.SH_NRF1.human_result_gene_score_sort	-0.00361456	1.28873e-08	-0.00133266	2.27996e-05	0	Erlotinib
ENCFF001VRI_peaks_K562_eGFP.GATA2.human_result_gene_score_sort	0.00468765	2.84869e-15	0	NA	NA	Erlotinib
ENCFF001VRJ_peaks_K562_eGFP.HDAC8.human_result_gene_score_sort	0.0084673	1.65645e-18	0.00136314	0.344361	0	Erlotinib
ENCFF001VRK_peaks_K562_eGFP.JUNB.human_result_gene_score_sort	0.00752498	3.29621e-23	0	NA	NA	Erlotinib
ENCFF001VRM_peaks_K562_eGFP.NR4A1.human_result_gene_score_sort	0.0145299	3.32438e-18	0.001258	0.22723	0	Erlotinib
ENCFF002CDU_optimal_idr_thresholded_peaks_H1.hESC_KDM5A.human_result_gene_score_sort	-0.00284788	0.000757937	0	NA	NA	Erlotinib
ENCFF002CEK_optimal_idr_thresholded_peaks_K562_CHD1.human_result_gene_score_sort	0.00441839	0.00011771	0.00198729	0.00384857	0.395	Erlotinib
ENCFF002CEN_optimal_idr_thresholded_peaks_K562_HDAC1.human_result_gene_score_sort	0.000433949	0.675697	0	NA	NA	Erlotinib
ENCFF002CEP_optimal_idr_thresholded_peaks_K562_HDAC6.human_result_gene_score_sort	0.00360482	0.320967	0	NA	NA	Erlotinib
ENCFF002CER_optimal_idr_thresholded_peaks_K562_PHF8.human_result_gene_score_sort	-0.00113958	0.0208682	0	NA	NA	Erlotinib
ENCFF002CES_optimal_idr_thresholded_peaks_K562_KDM5B.human_result_gene_score_sort	0.000936752	0.230614	0	NA	NA	Erlotinib
ENCFF002CEU_optimal_idr_thresholded_peaks_K562_RBBP5.human_result_gene_score_sort	-0.00329376	3.79698e-05	-0.000728067	5.68289e-06	0	Erlotinib
ENCFF002CEV_optimal_idr_thresholded_peaks_K562_SAP30.human_result_gene_score_sort	-0.00195883	0.0364622	0	NA	NA	Erlotinib
ENCFF002CEZ_optimal_idr_thresholded_peaks_fibroblast_of_dermis_EZH2.human_result_gene_score_sort	0.0111105	6.33025e-13	0.00808054	1.29818e-13	0	Erlotinib
ENCFF002CFG_optimal_idr_thresholded_peaks_A549_ATF3.human_result_gene_score_sort	0.00705819	0.00432812	0	NA	NA	Erlotinib
ENCFF002CFI_optimal_idr_thresholded_peaks_A549_CREB1.human_result_gene_score_sort	-0.000923698	0.155295	0	NA	NA	Erlotinib
ENCFF002CFM_optimal_idr_thresholded_peaks_A549_ETS1.human_result_gene_score_sort	-0.0053134	5.90757e-07	-0.000298064	0.772873	0	Erlotinib
ENCFF002CFN_optimal_idr_thresholded_peaks_A549_FOSL2.human_result_gene_score_sort	0.013642	8.99612e-42	0	NA	NA	Erlotinib
ENCFF002CFP_optimal_idr_thresholded_peaks_A549_GABPA.human_result_gene_score_sort	-0.004279	7.57617e-12	-0.000931158	0.00962003	0	Erlotinib
ENCFF002CGB_optimal_idr_thresholded_peaks_A549_TCF12.human_result_gene_score_sort	0.0159479	1.03363e-17	0	NA	NA	Erlotinib
ENCFF002CGJ_optimal_idr_thresholded_peaks_Ishikawa_ESR1.human_result_gene_score_sort	0.0257798	3.40078e-50	0.00509704	0.00289041	0	Erlotinib
ENCFF002CGM_optimal_idr_thresholded_peaks_Ishikawa_NR3C1.human_result_gene_score_sort	0.0305509	7.87303e-57	0.00762259	5.13947e-05	0	Erlotinib
ENCFF002CGO_optimal_idr_thresholded_peaks_GM12878_ATF2.human_result_gene_score_sort	0.00253663	0.0017291	0	NA	NA	Erlotinib
ENCFF002CGQ_optimal_idr_thresholded_peaks_GM12878_BATF.human_result_gene_score_sort	0.00425734	1.10365e-06	0	NA	NA	Erlotinib
ENCFF002CGR_optimal_idr_thresholded_peaks_GM12878_BCL11A.human_result_gene_score_sort	0.00636212	1.36475e-10	0	NA	NA	Erlotinib
ENCFF002CGS_optimal_idr_thresholded_peaks_GM12878_BCL3.human_result_gene_score_sort	0.0111269	1.03404e-12	0	NA	NA	Erlotinib
ENCFF002CGV_optimal_idr_thresholded_peaks_GM12878_EBF1.human_result_gene_score_sort	0.00724768	2.83417e-23	0	NA	NA	Erlotinib
ENCFF002CGZ_optimal_idr_thresholded_peaks_GM12878_FOXM1.human_result_gene_score_sort	0.00337571	5.9182e-05	0	NA	NA	Erlotinib
ENCFF002CHB_optimal_idr_thresholded_peaks_GM12878_IRF4.human_result_gene_score_sort	0.00498492	9.27361e-08	0	NA	NA	Erlotinib
ENCFF002CHC_optimal_idr_thresholded_peaks_GM12878_MEF2A.human_result_gene_score_sort	0.00211816	0.0236173	-0.000429463	0.26439	0.638	Erlotinib
ENCFF002CHD_optimal_idr_thresholded_peaks_GM12878_MEF2C.human_result_gene_score_sort	0.0023965	0.0821771	-0.000471261	0.427674	0.48	Erlotinib
ENCFF002CHE_optimal_idr_thresholded_peaks_GM12878_MTA3.human_result_gene_score_sort	0.00568641	0.000221328	0	NA	NA	Erlotinib
ENCFF002CHF_optimal_idr_thresholded_peaks_GM12878_NFATC1.human_result_gene_score_sort	0.00954662	1.9601e-05	0	NA	NA	Erlotinib
ENCFF002CHK_optimal_idr_thresholded_peaks_GM12878_PAX5.human_result_gene_score_sort	0.00447383	2.13495e-07	0	NA	NA	Erlotinib
ENCFF002CHL_optimal_idr_thresholded_peaks_GM12878_PBX3.human_result_gene_score_sort	0.000328847	0.652179	0	NA	NA	Erlotinib
ENCFF002CHP_optimal_idr_thresholded_peaks_GM12878_POU2F2.human_result_gene_score_sort	0.00424918	3.87757e-05	0	NA	NA	Erlotinib
ENCFF002CHS_optimal_idr_thresholded_peaks_GM12878_RUNX3.human_result_gene_score_sort	0.00368406	5.50376e-09	0	NA	NA	Erlotinib
ENCFF002CHU_optimal_idr_thresholded_peaks_GM12878_SIX5.human_result_gene_score_sort	-0.00518919	2.00153e-08	-0.00074337	0.119019	0	Erlotinib
ENCFF002CIA_optimal_idr_thresholded_peaks_GM12878_TCF3.human_result_gene_score_sort	0.00770543	3.90269e-14	0	NA	NA	Erlotinib
ENCFF002CIE_optimal_idr_thresholded_peaks_GM12878_ZEB1.human_result_gene_score_sort	0.0175567	7.80698e-58	0.0145027	1.38816e-46	0	Erlotinib
ENCFF002CJA_optimal_idr_thresholded_peaks_H1.hESC_NANOG.human_result_gene_score_sort	0.000454161	0.816115	0	NA	NA	Erlotinib
ENCFF002CJF_optimal_idr_thresholded_peaks_H1.hESC_POU5F1.human_result_gene_score_sort	0.00390308	0.0843588	0	NA	NA	Erlotinib
ENCFF002CJM_optimal_idr_thresholded_peaks_H1.hESC_SP4.human_result_gene_score_sort	3.70212e-05	0.963547	0	NA	NA	Erlotinib
ENCFF002CJN_optimal_idr_thresholded_peaks_H1.hESC_SRF.human_result_gene_score_sort	-0.00462447	0.0257882	-0.00190476	0.000812101	0.046	Erlotinib
ENCFF002CJP_optimal_idr_thresholded_peaks_H1.hESC_TAF7.human_result_gene_score_sort	0.00216936	0.210706	0.00742575	1.8748e-12	0.015	Erlotinib
ENCFF002CKE_optimal_idr_thresholded_peaks_HepG2_CEBPD.human_result_gene_score_sort	0.00739302	5.73341e-13	0	NA	NA	Erlotinib
ENCFF002CKK_optimal_idr_thresholded_peaks_HepG2_FOXA2.human_result_gene_score_sort	0.00869192	4.7427e-27	0	NA	NA	Erlotinib
ENCFF002CKM_optimal_idr_thresholded_peaks_HepG2_HDAC2.human_result_gene_score_sort	0.00991221	4.55238e-25	0	NA	NA	Erlotinib
ENCFF002CKN_optimal_idr_thresholded_peaks_HepG2_HNF4A.human_result_gene_score_sort	0.0138787	3.92385e-40	0.00194264	0.448681	0	Erlotinib
ENCFF002CKO_optimal_idr_thresholded_peaks_HepG2_HNF4G.human_result_gene_score_sort	0.0133616	6.83513e-40	0.00340034	0.211669	0	Erlotinib
ENCFF002CKQ_optimal_idr_thresholded_peaks_HepG2_MBD4.human_result_gene_score_sort	0.0091772	0.000262563	0	NA	NA	Erlotinib
ENCFF002CKR_optimal_idr_thresholded_peaks_HepG2_MYBL2.human_result_gene_score_sort	0.00544107	3.64362e-06	0	NA	NA	Erlotinib
ENCFF002CKS_optimal_idr_thresholded_peaks_HepG2_NFIC.human_result_gene_score_sort	0.00833437	5.4e-12	0	NA	NA	Erlotinib
ENCFF002CKZ_optimal_idr_thresholded_peaks_HepG2_RXRA.human_result_gene_score_sort	0.0138013	5.74625e-35	0	NA	NA	Erlotinib
ENCFF002CLB_optimal_idr_thresholded_peaks_HepG2_SP1.human_result_gene_score_sort	0.007353	2.84625e-24	0.000550101	0.236791	0	Erlotinib
ENCFF002CLC_optimal_idr_thresholded_peaks_HepG2_SP2.human_result_gene_score_sort	-0.00796112	7.25063e-11	-0.00086318	0.0524035	0	Erlotinib
ENCFF002CLG_optimal_idr_thresholded_peaks_HepG2_TEAD4.human_result_gene_score_sort	0.00881974	1.21571e-19	0	NA	NA	Erlotinib
ENCFF002CLJ_optimal_idr_thresholded_peaks_HepG2_ZBTB33.human_result_gene_score_sort	-0.0029034	0.0248363	0	NA	NA	Erlotinib
ENCFF002CLK_optimal_idr_thresholded_peaks_HepG2_ZBTB7A.human_result_gene_score_sort	0.00851667	6.17195e-16	0	NA	NA	Erlotinib
ENCFF002CLQ_optimal_idr_thresholded_peaks_K562_CBX3.human_result_gene_score_sort	0.00234335	0.000809606	0	NA	NA	Erlotinib
ENCFF002CLT_optimal_idr_thresholded_peaks_K562_CTCFL.human_result_gene_score_sort	0.00500154	1.176e-07	0	NA	NA	Erlotinib
ENCFF002CLU_optimal_idr_thresholded_peaks_K562_E2F6.human_result_gene_score_sort	0.00316401	3.51794e-06	0	NA	NA	Erlotinib
ENCFF002CLV_optimal_idr_thresholded_peaks_K562_EGR1.human_result_gene_score_sort	0.00542655	2.9379e-09	0	NA	NA	Erlotinib
ENCFF002CLW_optimal_idr_thresholded_peaks_K562_ELF1.human_result_gene_score_sort	0.00186128	0.000995007	0.00228383	8.72196e-12	0.402	Erlotinib
ENCFF002CLY_optimal_idr_thresholded_peaks_K562_FOSL1.human_result_gene_score_sort	0.00755795	2.17445e-12	0	NA	NA	Erlotinib
ENCFF002CME_optimal_idr_thresholded_peaks_K562_NR2F2.human_result_gene_score_sort	0.00791176	6.88112e-14	0	NA	NA	Erlotinib
ENCFF002CMG_optimal_idr_thresholded_peaks_K562_PML.human_result_gene_score_sort	0.00103284	0.318008	0	NA	NA	Erlotinib
ENCFF002CMJ_optimal_idr_thresholded_peaks_K562_SPI1.human_result_gene_score_sort	0.00662434	5.30615e-21	0.00133157	0.0780746	0	Erlotinib
ENCFF002CMK_optimal_idr_thresholded_peaks_K562_RAD21.human_result_gene_score_sort	0.00718344	1.29379e-22	0	NA	NA	Erlotinib
ENCFF002CMQ_optimal_idr_thresholded_peaks_K562_STAT5A.human_result_gene_score_sort	0.00511907	1.96466e-07	0	NA	NA	Erlotinib
ENCFF002CMU_optimal_idr_thresholded_peaks_K562_THAP1.human_result_gene_score_sort	-0.00271689	0.0215796	0	NA	NA	Erlotinib
ENCFF002CND_optimal_idr_thresholded_peaks_PFSK.1_FOXP2.human_result_gene_score_sort	-0.00243296	0.0180912	-0.00413159	6.76149e-10	0.001	Erlotinib
ENCFF002CNJ_optimal_idr_thresholded_peaks_SK.N.SH_REST.human_result_gene_score_sort	-0.0101783	5.45238e-16	-0.00482494	0.00135771	0	Erlotinib
ENCFF002CNM_optimal_idr_thresholded_peaks_SK.N.SH_SIN3A.human_result_gene_score_sort	-0.00662577	1.47531e-15	-0.00829705	2.57056e-17	0	Erlotinib
ENCFF002CNN_optimal_idr_thresholded_peaks_SK.N.SH_TAF1.human_result_gene_score_sort	-0.00673595	8.16771e-19	-0.00634532	2.53778e-12	0	Erlotinib
ENCFF002CNR_optimal_idr_thresholded_peaks_SK.N.SH_USF1.human_result_gene_score_sort	-0.00331609	4.46188e-07	-0.00219963	1.58782e-08	0	Erlotinib
ENCFF002CNS_optimal_idr_thresholded_peaks_SK.N.SH_YY1.human_result_gene_score_sort	-0.00566679	1.30919e-15	-2.46889e-05	0.93642	0	Erlotinib
ENCFF002CNX_optimal_idr_thresholded_peaks_T47D_FOXA1.human_result_gene_score_sort	0.0140394	1.60013e-54	0.000808851	0.0648716	0	Erlotinib
ENCFF002CNZ_optimal_idr_thresholded_peaks_T47D_EP300.human_result_gene_score_sort	0.0223386	1.55374e-71	0.00775723	3.72079e-05	0	Erlotinib
ENCFF002COT_optimal_idr_thresholded_peaks_GM12878_ELK1.human_result_gene_score_sort	-0.00429562	0.00644946	0	NA	NA	Erlotinib
ENCFF002COZ_optimal_idr_thresholded_peaks_GM12878_NFE2.human_result_gene_score_sort	-0.00301393	0.0833683	0	NA	NA	Erlotinib
ENCFF002CPU_optimal_idr_thresholded_peaks_GM12878_WRNIP1.human_result_gene_score_sort	0.00405004	0.000962427	0	NA	NA	Erlotinib
ENCFF002CPW_optimal_idr_thresholded_peaks_GM12878_ZNF143.human_result_gene_score_sort	-0.0026192	0.000158543	0	NA	NA	Erlotinib
ENCFF002CPX_optimal_idr_thresholded_peaks_GM12878_ZNF274.human_result_gene_score_sort	-0.0121706	1.77086e-05	0	NA	NA	Erlotinib
ENCFF002CRN_optimal_idr_thresholded_peaks_HEK293_TRIM28.human_result_gene_score_sort	-0.00507954	0.000301469	-0.00297054	0.000811247	0.005	Erlotinib
ENCFF002CRU_optimal_idr_thresholded_peaks_HeLa.S3_SMARCC2.human_result_gene_score_sort	0.00339908	0.000804388	0	NA	NA	Erlotinib
ENCFF002CRZ_optimal_idr_thresholded_peaks_HeLa.S3_SMARCA4.human_result_gene_score_sort	0.00977713	3.88395e-15	0	NA	NA	Erlotinib
ENCFF002CSA_optimal_idr_thresholded_peaks_HeLa.S3_CEBPB.human_result_gene_score_sort	0.0100459	4.20144e-45	0	NA	NA	Erlotinib
ENCFF002CSD_optimal_idr_thresholded_peaks_HeLa.S3_JUN.human_result_gene_score_sort	0.0107437	1.36257e-27	-0.000141197	9.16875e-12	0	Erlotinib
ENCFF002CSF_optimal_idr_thresholded_peaks_HeLa.S3_RCOR1.human_result_gene_score_sort	0.0104887	4.1809e-25	0	NA	NA	Erlotinib
ENCFF002CSH_optimal_idr_thresholded_peaks_HeLa.S3_E2F4.human_result_gene_score_sort	-0.00457601	2.47179e-06	0	NA	NA	Erlotinib
ENCFF002CSK_optimal_idr_thresholded_peaks_HeLa.S3_ELK4.human_result_gene_score_sort	-0.00183402	0.165832	0	NA	NA	Erlotinib
ENCFF002CSL_optimal_idr_thresholded_peaks_HeLa.S3_GTF2F1.human_result_gene_score_sort	0.00733919	7.90388e-08	0	NA	NA	Erlotinib
ENCFF002CSN_optimal_idr_thresholded_peaks_HeLa.S3_SMARCB1.human_result_gene_score_sort	0.0077704	3.48627e-17	0.000355621	0.379925	0	Erlotinib
ENCFF002CSP_optimal_idr_thresholded_peaks_HeLa.S3_JUND.human_result_gene_score_sort	0.0113703	3.31058e-33	0	NA	NA	Erlotinib
ENCFF002CSQ_optimal_idr_thresholded_peaks_HeLa.S3_MAFK.human_result_gene_score_sort	0.0048446	5.42083e-07	0	NA	NA	Erlotinib
ENCFF002CSR_optimal_idr_thresholded_peaks_HeLa.S3_MAX.human_result_gene_score_sort	0.00516245	5.66852e-18	0.00309201	1.0593e-12	0	Erlotinib
ENCFF002CTA_optimal_idr_thresholded_peaks_HeLa.S3_PRDM1.human_result_gene_score_sort	0.00774059	4.29723e-06	0	NA	NA	Erlotinib
ENCFF002CTC_optimal_idr_thresholded_peaks_HeLa.S3_RFX5.human_result_gene_score_sort	0.00598975	0.0001075	0	NA	NA	Erlotinib
ENCFF002CTE_optimal_idr_thresholded_peaks_HeLa.S3_SMC3.human_result_gene_score_sort	0.00896616	1.15156e-39	0	NA	NA	Erlotinib
ENCFF002CTG_optimal_idr_thresholded_peaks_HeLa.S3_STAT1.human_result_gene_score_sort	0.023441	2.03442e-24	0.000525448	0.143384	0	Erlotinib
ENCFF002CTI_optimal_idr_thresholded_peaks_HeLa.S3_TBP.human_result_gene_score_sort	0.00753623	1.4371e-06	0	NA	NA	Erlotinib
ENCFF002CTM_optimal_idr_thresholded_peaks_HeLa.S3_NR2C2.human_result_gene_score_sort	-0.00360924	4.45947e-05	0	NA	NA	Erlotinib
ENCFF002CTO_optimal_idr_thresholded_peaks_HeLa.S3_ZKSCAN1.human_result_gene_score_sort	0.00861278	3.12613e-07	0	NA	NA	Erlotinib
ENCFF002CTS_optimal_idr_thresholded_peaks_HepG2_ARID3A.human_result_gene_score_sort	0.00479336	7.10815e-08	0	NA	NA	Erlotinib
ENCFF002CUA_optimal_idr_thresholded_peaks_HepG2_ESRRA.human_result_gene_score_sort	0.00666615	3.48078e-05	0	NA	NA	Erlotinib
ENCFF002CUD_optimal_idr_thresholded_peaks_HepG2_HSF1.human_result_gene_score_sort	0.00161223	0.465949	0	NA	NA	Erlotinib
ENCFF002CVM_optimal_idr_thresholded_peaks_K562_ATF1.human_result_gene_score_sort	-0.00102662	0.191592	0	NA	NA	Erlotinib
ENCFF002CVP_optimal_idr_thresholded_peaks_K562_BDP1.human_result_gene_score_sort	0.00324401	0.226613	0	NA	NA	Erlotinib
ENCFF002CVR_optimal_idr_thresholded_peaks_K562_BRF1.human_result_gene_score_sort	0.00192325	0.491789	0	NA	NA	Erlotinib
ENCFF002CVU_optimal_idr_thresholded_peaks_K562_CCNT2.human_result_gene_score_sort	0.00502452	1.29068e-07	0	NA	NA	Erlotinib
ENCFF002CWR_optimal_idr_thresholded_peaks_K562_GTF2B.human_result_gene_score_sort	0.0022028	0.132061	0	NA	NA	Erlotinib
ENCFF002CWV_optimal_idr_thresholded_peaks_K562_IRF1.human_result_gene_score_sort	0.0152745	1.20599e-08	0.00469308	0.00064628	0	Erlotinib
ENCFF002CXB_optimal_idr_thresholded_peaks_K562_MAFF.human_result_gene_score_sort	0.00233668	0.00416731	0	NA	NA	Erlotinib
ENCFF002CXT_optimal_idr_thresholded_peaks_K562_POLR3G.human_result_gene_score_sort	0.00349224	0.261674	0	NA	NA	Erlotinib
ENCFF002CXX_optimal_idr_thresholded_peaks_K562_SETDB1.human_result_gene_score_sort	-0.0046982	0.00227203	0	NA	NA	Erlotinib
ENCFF002CXZ_optimal_idr_thresholded_peaks_K562_SIRT6.human_result_gene_score_sort	0.00079559	0.608483	0	NA	NA	Erlotinib
ENCFF002CYF_optimal_idr_thresholded_peaks_K562_STAT2.human_result_gene_score_sort	0.0115505	1.03376e-09	0.00191712	0.132253	0.001	Erlotinib
ENCFF002CYH_optimal_idr_thresholded_peaks_K562_TAL1.human_result_gene_score_sort	0.0060569	1.72871e-12	0	NA	NA	Erlotinib
ENCFF002CYJ_optimal_idr_thresholded_peaks_K562_TBL1XR1.human_result_gene_score_sort	0.00452173	3.24989e-06	0	NA	NA	Erlotinib
ENCFF002CYO_optimal_idr_thresholded_peaks_K562_UBTF.human_result_gene_score_sort	0.0063053	2.10245e-06	0	NA	NA	Erlotinib
ENCFF002CYX_optimal_idr_thresholded_peaks_MCF_10A_FOS.human_result_gene_score_sort	0.0160364	7.53999e-79	0.0036838	8.89884e-11	0	Erlotinib
ENCFF002CZA_optimal_idr_thresholded_peaks_MCF_10A_MYC.human_result_gene_score_sort	0.0125208	5.70391e-45	0.00278487	0.0317378	0	Erlotinib
ENCFF002CZV_optimal_idr_thresholded_peaks_erythroblast_GATA1.human_result_gene_score_sort	0.00492928	6.20394e-10	0	NA	NA	Erlotinib
ENCFF300RHV_conservative_idr_thresholded_peaks_GM12878_CREM.human_result_gene_score_sort	-0.00113359	0.063378	0	NA	NA	Erlotinib
ENCFF851DBO_optimal_idr_thresholded_peaks_K562_SMAD5.human_result_gene_score_sort	0.00108577	0.390392	0	NA	NA	Erlotinib
ENCFF001VEH_peaks_GM12878_ESRRA.human_result_gene_score_sort	0.00786988	0.000909928	0	NA	NA	Irinotecan
ENCFF001VFI_peaks_GM12878_SUPT20H.human_result_gene_score_sort	0.00850538	0.212704	0	NA	NA	Irinotecan
ENCFF001VFJ_peaks_GM12878_SREBF1.human_result_gene_score_sort	0.0074184	4.77425e-09	0	NA	NA	Irinotecan
ENCFF001VFK_peaks_GM12878_SREBF2.human_result_gene_score_sort	0.00560391	0.00572744	0	NA	NA	Irinotecan
ENCFF001VFW_peaks_GM12878_ZNF384.human_result_gene_score_sort	0.00780252	0.0442371	0	NA	NA	Irinotecan
ENCFF001VHP_peaks_HEK293_ZNF263.human_result_gene_score_sort	-0.0115612	5.07097e-07	0	NA	NA	Irinotecan
ENCFF001VHS_peaks_HeLa.S3_SMARCC1.human_result_gene_score_sort	-0.0158289	1.06133e-34	-0.000244054	0.977895	0	Irinotecan
ENCFF001VIK_peaks_HeLa.S3_KAT2A.human_result_gene_score_sort	0.00868108	1.12416e-07	0	NA	NA	Irinotecan
ENCFF001VIN_peaks_HeLa.S3_HCFC1.human_result_gene_score_sort	0.00896547	8.56462e-50	0	NA	NA	Irinotecan
ENCFF001VIO_peaks_HeLa.S3_SMARCB1.human_result_gene_score_sort	-0.00389195	5.68396e-05	-0.00280226	1.18347e-05	0.136	Irinotecan
ENCFF001VJQ_peaks_HeLa.S3_ZKSCAN1.human_result_gene_score_sort	-0.0152432	1.27407e-05	-0.00516411	0.00457945	0	Irinotecan
ENCFF001VJU_peaks_HepG2_ARID3A.human_result_gene_score_sort	-0.00660358	0.00273985	0	NA	NA	Irinotecan
ENCFF001VKX_peaks_HepG2_RFX5.human_result_gene_score_sort	-0.00790139	0.000108415	-0.000250101	0.237117	0	Irinotecan
ENCFF001VLJ_peaks_endothelial_cell_of_umbilical_vein_GATA2.human_result_gene_score_sort	-0.0521133	5.13414e-33	0	NA	NA	Irinotecan
ENCFF001VLO_peaks_IMR.90_RCOR1.human_result_gene_score_sort	-0.00675049	1.38724e-16	0	NA	NA	Irinotecan
ENCFF001VMD_peaks_K562_BRF2.human_result_gene_score_sort	0.0078816	0.163725	0	NA	NA	Irinotecan
ENCFF001VMF_peaks_K562_CCNT2.human_result_gene_score_sort	-0.0032682	0.240457	0	NA	NA	Irinotecan
ENCFF001VMG_peaks_K562_CUX1.human_result_gene_score_sort	-0.00389246	0.172305	0	NA	NA	Irinotecan
ENCFF001VND_peaks_K562_GATA1.human_result_gene_score_sort	-0.00988907	6.12824e-18	-0.000297413	0.18309	0	Irinotecan
ENCFF001VNF_peaks_K562_GTF2B.human_result_gene_score_sort	0.0192764	1.4704e-18	0	NA	NA	Irinotecan
ENCFF001VNI_peaks_K562_HMGN3.human_result_gene_score_sort	-0.00689355	0.023859	0	NA	NA	Irinotecan
ENCFF001VNO_peaks_K562_TRIM28.human_result_gene_score_sort	0.0193223	1.19775e-06	1.67331e-06	0.132142	0	Irinotecan
ENCFF001VNX_peaks_K562_NFE2.human_result_gene_score_sort	-0.00889811	2.26818e-10	-0.00418168	0.00142445	0.001	Irinotecan
ENCFF001VOS_peaks_K562_STAT1.human_result_gene_score_sort	-0.0162903	8.31128e-13	-0.00436967	0.159716	0	Irinotecan
ENCFF001VOX_peaks_K562_STAT2.human_result_gene_score_sort	-0.0208777	4.61369e-13	-0.00916395	0.198512	0	Irinotecan
ENCFF001VPD_peaks_K562_GTF3C2.human_result_gene_score_sort	0.00932289	0.00135825	0	NA	NA	Irinotecan
ENCFF001VPF_peaks_K562_UBTF.human_result_gene_score_sort	-0.00968937	0.000724561	0	NA	NA	Irinotecan
ENCFF001VPI_peaks_K562_XRCC4.human_result_gene_score_sort	0.0112016	0.00594226	0	NA	NA	Irinotecan
ENCFF001VPQ_peaks_K562_ZMIZ1.human_result_gene_score_sort	-0.00672067	0.0903855	0	NA	NA	Irinotecan
ENCFF001VQG_peaks_MCF.7_GATA3.human_result_gene_score_sort	-0.423535	1.65984e-46	-0.0312481	0.53796	0	Irinotecan
ENCFF001VQI_peaks_MCF.7_TCF7L2.human_result_gene_score_sort	-0.0239246	3.27943e-16	0	NA	NA	Irinotecan
ENCFF001VQJ_peaks_MCF.7_ZNF217.human_result_gene_score_sort	-0.0409918	1.91861e-46	-0.00923265	0.000977214	0	Irinotecan
ENCFF001VRJ_peaks_K562_eGFP.HDAC8.human_result_gene_score_sort	-0.00148037	0.135163	-0.00113342	0.201052	0.425	Irinotecan
ENCFF001VRM_peaks_K562_eGFP.NR4A1.human_result_gene_score_sort	-0.00633969	0.00021908	0	NA	NA	Irinotecan
ENCFF002CDO_optimal_idr_thresholded_peaks_DND.41_EZH2.human_result_gene_score_sort	-0.0114318	3.05042e-07	0	NA	NA	Irinotecan
ENCFF002CDR_optimal_idr_thresholded_peaks_H1.hESC_CHD1.human_result_gene_score_sort	0.0161612	7.76721e-13	0	NA	NA	Irinotecan
ENCFF002CDU_optimal_idr_thresholded_peaks_H1.hESC_KDM5A.human_result_gene_score_sort	0.0116474	2.62774e-41	0	NA	NA	Irinotecan
ENCFF002CEN_optimal_idr_thresholded_peaks_K562_HDAC1.human_result_gene_score_sort	0.013878	4.50183e-39	0	NA	NA	Irinotecan
ENCFF002CEP_optimal_idr_thresholded_peaks_K562_HDAC6.human_result_gene_score_sort	0.00305764	0.411942	-0.00329363	0.0227491	0.15	Irinotecan
ENCFF002CER_optimal_idr_thresholded_peaks_K562_PHF8.human_result_gene_score_sort	0.00905166	2.83777e-72	0	NA	NA	Irinotecan
ENCFF002CES_optimal_idr_thresholded_peaks_K562_KDM5B.human_result_gene_score_sort	0.00910974	4.89541e-30	-0.00502029	1.74847e-15	0	Irinotecan
ENCFF002CEU_optimal_idr_thresholded_peaks_K562_RBBP5.human_result_gene_score_sort	0.0165509	1.13489e-91	0.00990239	3.6442e-29	0	Irinotecan
ENCFF002CEV_optimal_idr_thresholded_peaks_K562_SAP30.human_result_gene_score_sort	0.0145999	1.59516e-52	0	NA	NA	Irinotecan
ENCFF002CFH_optimal_idr_thresholded_peaks_A549_BCL3.human_result_gene_score_sort	-0.00886618	5.81059e-05	0	NA	NA	Irinotecan
ENCFF002CFI_optimal_idr_thresholded_peaks_A549_CREB1.human_result_gene_score_sort	0.00597367	2.99699e-19	0	NA	NA	Irinotecan
ENCFF002CFN_optimal_idr_thresholded_peaks_A549_FOSL2.human_result_gene_score_sort	-0.0217263	6.65358e-99	-0.00786455	7.1979e-07	0	Irinotecan
ENCFF002CFR_optimal_idr_thresholded_peaks_A549_NR3C1.human_result_gene_score_sort	-0.0258817	3.05034e-59	-0.00128627	0.432617	0	Irinotecan
ENCFF002CGB_optimal_idr_thresholded_peaks_A549_TCF12.human_result_gene_score_sort	-0.0201595	4.31292e-26	0	NA	NA	Irinotecan
ENCFF002CGJ_optimal_idr_thresholded_peaks_Ishikawa_ESR1.human_result_gene_score_sort	-0.0244672	3.66886e-43	-0.00695836	4.57681e-06	0	Irinotecan
ENCFF002CGQ_optimal_idr_thresholded_peaks_GM12878_BATF.human_result_gene_score_sort	-0.00340961	0.000143214	0	NA	NA	Irinotecan
ENCFF002CGR_optimal_idr_thresholded_peaks_GM12878_BCL11A.human_result_gene_score_sort	-0.00402129	7.7104e-05	0	NA	NA	Irinotecan
ENCFF002CGW_optimal_idr_thresholded_peaks_GM12878_EGR1.human_result_gene_score_sort	0.00996833	8.46817e-25	0.00175843	3.96994e-05	0	Irinotecan
ENCFF002CGX_optimal_idr_thresholded_peaks_GM12878_ELF1.human_result_gene_score_sort	0.00802251	6.61044e-42	0	NA	NA	Irinotecan
ENCFF002CGY_optimal_idr_thresholded_peaks_GM12878_ETS1.human_result_gene_score_sort	0.013379	1.0711e-42	0	NA	NA	Irinotecan
ENCFF002CGZ_optimal_idr_thresholded_peaks_GM12878_FOXM1.human_result_gene_score_sort	0.00595986	4.70328e-12	0.000433737	0.0724515	0	Irinotecan
ENCFF002CHB_optimal_idr_thresholded_peaks_GM12878_IRF4.human_result_gene_score_sort	0.000639826	0.504279	0	NA	NA	Irinotecan
ENCFF002CHC_optimal_idr_thresholded_peaks_GM12878_MEF2A.human_result_gene_score_sort	0.00282997	0.00320455	0.000326472	0.305884	0.008	Irinotecan
ENCFF002CHD_optimal_idr_thresholded_peaks_GM12878_MEF2C.human_result_gene_score_sort	0.00311492	0.0276611	0	NA	NA	Irinotecan
ENCFF002CHE_optimal_idr_thresholded_peaks_GM12878_MTA3.human_result_gene_score_sort	0.00746245	2.30461e-06	0	NA	NA	Irinotecan
ENCFF002CHF_optimal_idr_thresholded_peaks_GM12878_NFATC1.human_result_gene_score_sort	0.00879572	0.000126256	0	NA	NA	Irinotecan
ENCFF002CHL_optimal_idr_thresholded_peaks_GM12878_PBX3.human_result_gene_score_sort	0.0012778	0.0878015	-0.000777497	0.0462641	0.001	Irinotecan
ENCFF002CHM_optimal_idr_thresholded_peaks_GM12878_PML.human_result_gene_score_sort	0.0175093	6.90792e-59	0	NA	NA	Irinotecan
ENCFF002CHP_optimal_idr_thresholded_peaks_GM12878_POU2F2.human_result_gene_score_sort	0.007431	2.26573e-12	0	NA	NA	Irinotecan
ENCFF002CHS_optimal_idr_thresholded_peaks_GM12878_RUNX3.human_result_gene_score_sort	0.00212905	0.00102631	0	NA	NA	Irinotecan
ENCFF002CHU_optimal_idr_thresholded_peaks_GM12878_SIX5.human_result_gene_score_sort	0.0112229	2.13896e-32	0	NA	NA	Irinotecan
ENCFF002CHV_optimal_idr_thresholded_peaks_GM12878_SP1.human_result_gene_score_sort	0.00615986	7.68897e-13	-1.19799e-05	0.00109146	0	Irinotecan
ENCFF002CHW_optimal_idr_thresholded_peaks_GM12878_SRF.human_result_gene_score_sort	0.00808304	2.7362e-07	0	NA	NA	Irinotecan
ENCFF002CHX_optimal_idr_thresholded_peaks_GM12878_STAT5A.human_result_gene_score_sort	0.0096191	1.58835e-07	0	NA	NA	Irinotecan
ENCFF002CIA_optimal_idr_thresholded_peaks_GM12878_TCF3.human_result_gene_score_sort	0.00223625	0.0325347	0	NA	NA	Irinotecan
ENCFF002CIE_optimal_idr_thresholded_peaks_GM12878_ZEB1.human_result_gene_score_sort	-0.000293832	0.794559	-0.000819017	0.00773327	0.484	Irinotecan
ENCFF002CIM_optimal_idr_thresholded_peaks_GM12892_PAX5.human_result_gene_score_sort	0.00716531	5.28348e-12	0	NA	NA	Irinotecan
ENCFF002CIQ_optimal_idr_thresholded_peaks_GM12892_YY1.human_result_gene_score_sort	0.0130234	3.5692e-80	0.00355666	2.72495e-10	0	Irinotecan
ENCFF002CIR_optimal_idr_thresholded_peaks_H1.hESC_ATF2.human_result_gene_score_sort	0.00805107	1.18459e-09	0	NA	NA	Irinotecan
ENCFF002CJA_optimal_idr_thresholded_peaks_H1.hESC_NANOG.human_result_gene_score_sort	-0.00342868	0.0870492	0	NA	NA	Irinotecan
ENCFF002CJF_optimal_idr_thresholded_peaks_H1.hESC_POU5F1.human_result_gene_score_sort	-0.00287613	0.21514	0	NA	NA	Irinotecan
ENCFF002CJM_optimal_idr_thresholded_peaks_H1.hESC_SP4.human_result_gene_score_sort	0.00472971	1.24227e-08	-0.000488049	0.033704	0	Irinotecan
ENCFF002CJP_optimal_idr_thresholded_peaks_H1.hESC_TAF7.human_result_gene_score_sort	0.0222839	3.37299e-36	0	NA	NA	Irinotecan
ENCFF002CJW_optimal_idr_thresholded_peaks_HCT116_ZBTB33.human_result_gene_score_sort	0.0124948	3.10216e-27	0	NA	NA	Irinotecan
ENCFF002CKE_optimal_idr_thresholded_peaks_HepG2_CEBPD.human_result_gene_score_sort	-0.000644465	0.540683	-0.00140801	0.305491	0.006	Irinotecan
ENCFF002CKK_optimal_idr_thresholded_peaks_HepG2_FOXA2.human_result_gene_score_sort	-0.00873008	5.48496e-26	-0.000281439	0.409763	0	Irinotecan
ENCFF002CKL_optimal_idr_thresholded_peaks_HepG2_GABPA.human_result_gene_score_sort	0.0104801	1.57011e-69	0.000421743	0.770033	0	Irinotecan
ENCFF002CKM_optimal_idr_thresholded_peaks_HepG2_HDAC2.human_result_gene_score_sort	-0.00657178	2.45424e-11	0	NA	NA	Irinotecan
ENCFF002CKN_optimal_idr_thresholded_peaks_HepG2_HNF4A.human_result_gene_score_sort	-0.00977076	1.03652e-19	0	NA	NA	Irinotecan
ENCFF002CKO_optimal_idr_thresholded_peaks_HepG2_HNF4G.human_result_gene_score_sort	-0.00909689	1.99627e-18	-0.001722	0.2942	0	Irinotecan
ENCFF002CKQ_optimal_idr_thresholded_peaks_HepG2_MBD4.human_result_gene_score_sort	-2.80008e-05	0.991342	0	NA	NA	Irinotecan
ENCFF002CKR_optimal_idr_thresholded_peaks_HepG2_MYBL2.human_result_gene_score_sort	0.00604552	5.3018e-07	0	NA	NA	Irinotecan
ENCFF002CKS_optimal_idr_thresholded_peaks_HepG2_NFIC.human_result_gene_score_sort	-0.00399178	0.0012974	0	NA	NA	Irinotecan
ENCFF002CKU_optimal_idr_thresholded_peaks_HepG2_REST.human_result_gene_score_sort	0.0107	4.40622e-45	0	NA	NA	Irinotecan
ENCFF002CKZ_optimal_idr_thresholded_peaks_HepG2_RXRA.human_result_gene_score_sort	-0.010129	1.20881e-18	-0.000477545	0.857106	0	Irinotecan
ENCFF002CLG_optimal_idr_thresholded_peaks_HepG2_TEAD4.human_result_gene_score_sort	-0.00633136	2.29755e-10	0	NA	NA	Irinotecan
ENCFF002CLH_optimal_idr_thresholded_peaks_HepG2_USF1.human_result_gene_score_sort	-0.00237074	0.00216026	-0.00195827	0.0121475	0.241	Irinotecan
ENCFF002CLK_optimal_idr_thresholded_peaks_HepG2_ZBTB7A.human_result_gene_score_sort	-0.00254329	0.0187161	0	NA	NA	Irinotecan
ENCFF002CLQ_optimal_idr_thresholded_peaks_K562_CBX3.human_result_gene_score_sort	0.0043744	1.08287e-09	0	NA	NA	Irinotecan
ENCFF002CLT_optimal_idr_thresholded_peaks_K562_CTCFL.human_result_gene_score_sort	0.00407981	2.54549e-05	0	NA	NA	Irinotecan
ENCFF002CLY_optimal_idr_thresholded_peaks_K562_FOSL1.human_result_gene_score_sort	-0.0106031	7.30031e-22	-0.000423314	0.743211	0	Irinotecan
ENCFF002CME_optimal_idr_thresholded_peaks_K562_NR2F2.human_result_gene_score_sort	-0.00455747	2.63888e-05	0	NA	NA	Irinotecan
ENCFF002CMJ_optimal_idr_thresholded_peaks_K562_SPI1.human_result_gene_score_sort	-0.00272532	0.000165997	-0.00210376	0.000341646	0.103	Irinotecan
ENCFF002CMO_optimal_idr_thresholded_peaks_K562_SP2.human_result_gene_score_sort	0.00982517	3.36741e-25	0.00110007	4.03175e-07	0	Irinotecan
ENCFF002CMU_optimal_idr_thresholded_peaks_K562_THAP1.human_result_gene_score_sort	0.00649644	8.46789e-08	-0.000809221	5.00113e-05	0	Irinotecan
ENCFF002CNG_optimal_idr_thresholded_peaks_PFSK.1_TAF1.human_result_gene_score_sort	0.0194316	1.06642e-111	0.00883577	3.08949e-22	0	Irinotecan
ENCFF002CNH_optimal_idr_thresholded_peaks_SK.N.MC_FOXP2.human_result_gene_score_sort	0.0073954	1.30501e-16	0.000358675	0.013235	0	Irinotecan
ENCFF002CNX_optimal_idr_thresholded_peaks_T47D_FOXA1.human_result_gene_score_sort	-0.0113303	2.66631e-34	-0.00270189	0.000634681	0	Irinotecan
ENCFF002COK_optimal_idr_thresholded_peaks_GM12878_BHLHE40.human_result_gene_score_sort	0.00425576	1.05419e-05	0	NA	NA	Irinotecan
ENCFF002COO_optimal_idr_thresholded_peaks_GM12878_CHD2.human_result_gene_score_sort	0.00897749	1.19131e-41	0	NA	NA	Irinotecan
ENCFF002COS_optimal_idr_thresholded_peaks_GM12878_EBF1.human_result_gene_score_sort	-0.00360057	8.67767e-05	0	NA	NA	Irinotecan
ENCFF002COT_optimal_idr_thresholded_peaks_GM12878_ELK1.human_result_gene_score_sort	0.020358	1.77351e-36	0	NA	NA	Irinotecan
ENCFF002COU_optimal_idr_thresholded_peaks_GM12878_IKZF1.human_result_gene_score_sort	-0.00577156	2.10417e-06	0	NA	NA	Irinotecan
ENCFF002COW_optimal_idr_thresholded_peaks_GM12878_MAX.human_result_gene_score_sort	0.0123024	2.79631e-52	1.63608e-05	0.222562	0	Irinotecan
ENCFF002COY_optimal_idr_thresholded_peaks_GM12878_MXI1.human_result_gene_score_sort	0.0120715	6.72782e-75	0.00242651	0.0150186	0	Irinotecan
ENCFF002CPC_optimal_idr_thresholded_peaks_GM12878_NFYB.human_result_gene_score_sort	0.00665018	5.76e-10	-0.000926537	0.962476	0	Irinotecan
ENCFF002CPD_optimal_idr_thresholded_peaks_GM12878_NRF1.human_result_gene_score_sort	0.00807873	2.60275e-31	0	NA	NA	Irinotecan
ENCFF002CPM_optimal_idr_thresholded_peaks_GM12878_SIN3A.human_result_gene_score_sort	0.0140298	2.80164e-81	0	NA	NA	Irinotecan
ENCFF002CPQ_optimal_idr_thresholded_peaks_GM12878_TBL1XR1.human_result_gene_score_sort	0.00396963	4.40502e-06	0	NA	NA	Irinotecan
ENCFF002CPU_optimal_idr_thresholded_peaks_GM12878_WRNIP1.human_result_gene_score_sort	0.009909	3.30196e-15	0	NA	NA	Irinotecan
ENCFF002CPW_optimal_idr_thresholded_peaks_GM12878_ZNF143.human_result_gene_score_sort	0.00895076	1.83613e-36	0.00328916	3.61011e-07	0	Irinotecan
ENCFF002CPY_optimal_idr_thresholded_peaks_GM12878_ZZZ3.human_result_gene_score_sort	0.00797073	0.0018686	0	NA	NA	Irinotecan
ENCFF002CQB_optimal_idr_thresholded_peaks_GM12892_RELA.human_result_gene_score_sort	0.00622337	4.52896e-06	0	NA	NA	Irinotecan
ENCFF002CQQ_optimal_idr_thresholded_peaks_H1.hESC_BRCA1.human_result_gene_score_sort	0.0120773	4.44073e-25	0.00179442	0.00364342	0	Irinotecan
ENCFF002CQW_optimal_idr_thresholded_peaks_H1.hESC_CTBP2.human_result_gene_score_sort	-0.00371107	0.0240392	0	NA	NA	Irinotecan
ENCFF002CQX_optimal_idr_thresholded_peaks_H1.hESC_GTF2F1.human_result_gene_score_sort	0.0186494	9.31222e-25	0	NA	NA	Irinotecan
ENCFF002CQZ_optimal_idr_thresholded_peaks_H1.hESC_MAFK.human_result_gene_score_sort	-0.00872774	3.64236e-09	-0.00160865	0.0264336	0.001	Irinotecan
ENCFF002CRG_optimal_idr_thresholded_peaks_H1.hESC_SUZ12.human_result_gene_score_sort	-0.00164685	0.446198	0	NA	NA	Irinotecan
ENCFF002CRU_optimal_idr_thresholded_peaks_HeLa.S3_SMARCC2.human_result_gene_score_sort	-0.00353339	0.000685262	0	NA	NA	Irinotecan
ENCFF002CRZ_optimal_idr_thresholded_peaks_HeLa.S3_SMARCA4.human_result_gene_score_sort	-0.00633715	6.99421e-07	0	NA	NA	Irinotecan
ENCFF002CSA_optimal_idr_thresholded_peaks_HeLa.S3_CEBPB.human_result_gene_score_sort	-0.00934769	2.30192e-37	-0.000349829	0.649385	0	Irinotecan
ENCFF002CSD_optimal_idr_thresholded_peaks_HeLa.S3_JUN.human_result_gene_score_sort	-0.0182534	4.11912e-73	0	NA	NA	Irinotecan
ENCFF002CSH_optimal_idr_thresholded_peaks_HeLa.S3_E2F4.human_result_gene_score_sort	0.0228677	2.02495e-118	0.0151672	7.89647e-60	0	Irinotecan
ENCFF002CSK_optimal_idr_thresholded_peaks_HeLa.S3_ELK4.human_result_gene_score_sort	0.0144718	1.30647e-26	0	NA	NA	Irinotecan
ENCFF002CSO_optimal_idr_thresholded_peaks_HeLa.S3_IRF3.human_result_gene_score_sort	0.00462558	9.89539e-05	0	NA	NA	Irinotecan
ENCFF002CSP_optimal_idr_thresholded_peaks_HeLa.S3_JUND.human_result_gene_score_sort	-0.0173246	1.67239e-71	-0.00103241	0.85861	0	Irinotecan
ENCFF002CSX_optimal_idr_thresholded_peaks_HeLa.S3_EP300.human_result_gene_score_sort	-0.0251626	4.80244e-64	0	NA	NA	Irinotecan
ENCFF002CTA_optimal_idr_thresholded_peaks_HeLa.S3_PRDM1.human_result_gene_score_sort	-0.0128466	1.01229e-13	-0.000526763	0.0630402	0	Irinotecan
ENCFF002CTB_optimal_idr_thresholded_peaks_HeLa.S3_RAD21.human_result_gene_score_sort	-0.0066454	4.33691e-27	0	NA	NA	Irinotecan
ENCFF002CTE_optimal_idr_thresholded_peaks_HeLa.S3_SMC3.human_result_gene_score_sort	-0.00867666	1.87039e-35	-0.00194786	0.0169869	0	Irinotecan
ENCFF002CTN_optimal_idr_thresholded_peaks_HeLa.S3_USF2.human_result_gene_score_sort	-0.0045452	3.75092e-05	-0.00252557	0.0205165	0.095	Irinotecan
ENCFF002CUD_optimal_idr_thresholded_peaks_HepG2_HSF1.human_result_gene_score_sort	0.00853869	0.000166979	0	NA	NA	Irinotecan
ENCFF002CUG_optimal_idr_thresholded_peaks_HepG2_MAFF.human_result_gene_score_sort	-0.00460536	3.35409e-05	0	NA	NA	Irinotecan
ENCFF002CUY_optimal_idr_thresholded_peaks_HepG2_NR2C2.human_result_gene_score_sort	0.0124868	4.09613e-30	0.00158971	0.0102309	0	Irinotecan
ENCFF002CVM_optimal_idr_thresholded_peaks_K562_ATF1.human_result_gene_score_sort	0.00553522	6.53009e-12	0	NA	NA	Irinotecan
ENCFF002CVN_optimal_idr_thresholded_peaks_K562_ATF3.human_result_gene_score_sort	0.00302052	0.0133632	0	NA	NA	Irinotecan
ENCFF002CVO_optimal_idr_thresholded_peaks_K562_BACH1.human_result_gene_score_sort	-0.0123162	1.17695e-07	-0.000975914	0.425545	0.006	Irinotecan
ENCFF002CVP_optimal_idr_thresholded_peaks_K562_BDP1.human_result_gene_score_sort	0.00552395	0.044769	0	NA	NA	Irinotecan
ENCFF002CVR_optimal_idr_thresholded_peaks_K562_BRF1.human_result_gene_score_sort	0.00617072	0.0315585	0	NA	NA	Irinotecan
ENCFF002CWN_optimal_idr_thresholded_peaks_K562_E2F6.human_result_gene_score_sort	0.00965766	4.16813e-34	0.000726116	0.000818113	0	Irinotecan
ENCFF002CWX_optimal_idr_thresholded_peaks_K562_IRF1.human_result_gene_score_sort	0.0106643	1.34114e-15	0	NA	NA	Irinotecan
ENCFF002CXI_optimal_idr_thresholded_peaks_K562_NFYA.human_result_gene_score_sort	0.00517327	1.48585e-10	0	NA	NA	Irinotecan
ENCFF002CXT_optimal_idr_thresholded_peaks_K562_POLR3G.human_result_gene_score_sort	0.00663098	0.0377694	0	NA	NA	Irinotecan
ENCFF002CXW_optimal_idr_thresholded_peaks_K562_POLR3A.human_result_gene_score_sort	0.00573873	0.0385175	0	NA	NA	Irinotecan
ENCFF002CXY_optimal_idr_thresholded_peaks_K562_SETDB1.human_result_gene_score_sort	0.0110835	2.51974e-17	0.000450229	0.491901	0	Irinotecan
ENCFF002CXZ_optimal_idr_thresholded_peaks_K562_SIRT6.human_result_gene_score_sort	-0.00273773	0.085781	0	NA	NA	Irinotecan
ENCFF002CYH_optimal_idr_thresholded_peaks_K562_TAL1.human_result_gene_score_sort	-0.00796273	1.50685e-19	-0.00448632	1.12273e-05	0	Irinotecan
ENCFF002CYK_optimal_idr_thresholded_peaks_K562_TBP.human_result_gene_score_sort	0.0196832	3.2796e-27	0	NA	NA	Irinotecan
ENCFF002CYU_optimal_idr_thresholded_peaks_K562_ZNF274.human_result_gene_score_sort	0.00826791	1.8089e-05	0.0004773	0.0898435	0.007	Irinotecan
ENCFF002CYV_optimal_idr_thresholded_peaks_MCF_10A_FOS.human_result_gene_score_sort	-0.0201326	5.38778e-100	-0.00435849	0.00131075	0	Irinotecan
ENCFF002CZF_optimal_idr_thresholded_peaks_MCF_10A_STAT3.human_result_gene_score_sort	-0.0249673	5.17549e-66	-0.0041722	0.0222243	0	Irinotecan
ENCFF002CZL_optimal_idr_thresholded_peaks_MCF.7_HA.E2F1.human_result_gene_score_sort	0.0076527	9.1448e-41	0	NA	NA	Irinotecan
ENCFF002DAI_optimal_idr_thresholded_peaks_GM12878_MYC.human_result_gene_score_sort	0.023516	1.75367e-90	0.0107384	3.60433e-14	0	Irinotecan
ENCFF002DDY_optimal_idr_thresholded_peaks_K562_eGFP.JUNB.human_result_gene_score_sort	-0.00841582	2.41132e-19	0	NA	NA	Irinotecan
ENCFF300RHV_conservative_idr_thresholded_peaks_GM12878_CREM.human_result_gene_score_sort	0.00833116	1.42056e-40	0	NA	NA	Irinotecan
ENCFF520JRB_conservative_idr_thresholded_peaks_K562_SMAD5.human_result_gene_score_sort	0.018321	9.37671e-39	0	NA	NA	Irinotecan
ENCFF001USZ_peaks_endothelial_cell_of_umbilical_vein_MYC.human_result_gene_score_sort	-0.00676424	3.89635e-26	0	NA	NA	L-685458
ENCFF001VDY_peaks_GM12878_CUX1.human_result_gene_score_sort	-0.00616637	0.33567	0	NA	NA	L-685458
ENCFF001VEH_peaks_GM12878_ESRRA.human_result_gene_score_sort	-0.00658669	8.24825e-05	0	NA	NA	L-685458
ENCFF001VEK_peaks_GM12878_IRF3.human_result_gene_score_sort	-0.00110617	0.517351	0	NA	NA	L-685458
ENCFF001VFC_peaks_GM12878_POLR3G.human_result_gene_score_sort	-0.00156336	0.450321	0	NA	NA	L-685458
ENCFF001VFI_peaks_GM12878_SUPT20H.human_result_gene_score_sort	0.00637174	0.185553	0	NA	NA	L-685458
ENCFF001VFP_peaks_GM12878_NR2C2.human_result_gene_score_sort	-0.00218224	0.115302	0	NA	NA	L-685458
ENCFF001VGU_peaks_H1.hESC_CTBP2.human_result_gene_score_sort	0.00661407	0.135483	0.00390761	0.0490976	0.097	L-685458
ENCFF001VHE_peaks_H1.hESC_SUZ12.human_result_gene_score_sort	-0.0122205	0.311421	0	NA	NA	L-685458
ENCFF001VHP_peaks_HEK293_ZNF263.human_result_gene_score_sort	-0.00906275	2.33867e-08	0	NA	NA	L-685458
ENCFF001VHS_peaks_HeLa.S3_SMARCC1.human_result_gene_score_sort	-0.00936935	6.61699e-25	0	NA	NA	L-685458
ENCFF001VHU_peaks_HeLa.S3_BDP1.human_result_gene_score_sort	-0.00462736	0.184384	0	NA	NA	L-685458
ENCFF001VII_peaks_HeLa.S3_ELK4.human_result_gene_score_sort	-0.0027095	5.40704e-06	0	NA	NA	L-685458
ENCFF001VIK_peaks_HeLa.S3_KAT2A.human_result_gene_score_sort	-0.00136952	0.235474	0	NA	NA	L-685458
ENCFF001VIT_peaks_HeLa.S3_MAX.human_result_gene_score_sort	-0.00824481	4.7979e-21	0	NA	NA	L-685458
ENCFF001VIW_peaks_HeLa.S3_NFYA.human_result_gene_score_sort	-0.00261473	0.00254155	0	NA	NA	L-685458
ENCFF001VIX_peaks_HeLa.S3_NFYB.human_result_gene_score_sort	-0.00273878	0.0106845	0	NA	NA	L-685458
ENCFF001VIY_peaks_HeLa.S3_NRF1.human_result_gene_score_sort	-0.00248572	0.022008	-6.83945e-05	0.0469687	0.066	L-685458
ENCFF001VJK_peaks_HeLa.S3_TBP.human_result_gene_score_sort	-0.0218165	0.00023319	0	NA	NA	L-685458
ENCFF001VJN_peaks_HeLa.S3_GTF3C2.human_result_gene_score_sort	-0.00308386	0.112218	0	NA	NA	L-685458
ENCFF001VJR_peaks_HeLa.S3_ZNF143.human_result_gene_score_sort	-0.024258	0.000512234	0	NA	NA	L-685458
ENCFF001VKG_peaks_HepG2_HSF1.human_result_gene_score_sort	-0.00242035	0.121901	0	NA	NA	L-685458
ENCFF001VLA_peaks_HepG2_SREBF1.human_result_gene_score_sort	0.0131742	3.84102e-08	0	NA	NA	L-685458
ENCFF001VLB_peaks_HepG2_SREBF2.human_result_gene_score_sort	0.0143315	1.71315e-15	0.0105607	3.6393e-17	0	L-685458
ENCFF001VLM_peaks_IMR.90_CHD1.human_result_gene_score_sort	-0.00333018	2.61157e-10	0	NA	NA	L-685458
ENCFF001VLS_peaks_IMR.90_MXI1.human_result_gene_score_sort	-0.00412761	1.46653e-19	-0.00270931	4.08637e-10	0	L-685458
ENCFF001VLW_peaks_K562_ARID3A.human_result_gene_score_sort	-0.00489046	0.231282	0	NA	NA	L-685458
ENCFF001VMB_peaks_K562_BHLHE40.human_result_gene_score_sort	-0.0151457	0.000206833	0	NA	NA	L-685458
ENCFF001VMC_peaks_K562_BRF1.human_result_gene_score_sort	-0.00287436	0.155802	0	NA	NA	L-685458
ENCFF001VMD_peaks_K562_BRF2.human_result_gene_score_sort	0.00625413	0.117092	0	NA	NA	L-685458
ENCFF001VMF_peaks_K562_CCNT2.human_result_gene_score_sort	-0.00513255	0.00893858	0	NA	NA	L-685458
ENCFF001VMY_peaks_K562_E2F4.human_result_gene_score_sort	0.00258457	0.123982	0	NA	NA	L-685458
ENCFF001VNH_peaks_K562_HCFC1.human_result_gene_score_sort	-0.00700454	0.00693733	0	NA	NA	L-685458
ENCFF001VNI_peaks_K562_HMGN3.human_result_gene_score_sort	-0.00795002	0.000219435	0	NA	NA	L-685458
ENCFF001VOO_peaks_K562_POLR3A.human_result_gene_score_sort	-0.00456257	0.118356	0	NA	NA	L-685458
ENCFF001VPG_peaks_K562_UBTF.human_result_gene_score_sort	-0.0112771	0.0286582	0	NA	NA	L-685458
ENCFF001VPI_peaks_K562_XRCC4.human_result_gene_score_sort	0.00396437	0.167435	0	NA	NA	L-685458
ENCFF001VPN_peaks_K562_ZNF274.human_result_gene_score_sort	0.0232053	3.77124e-11	0.00785365	0.00199012	0	L-685458
ENCFF001VPP_peaks_K562_ZNF384.human_result_gene_score_sort	-0.00519353	0.0880785	0	NA	NA	L-685458
ENCFF001VPQ_peaks_K562_ZMIZ1.human_result_gene_score_sort	-0.00631466	0.02405	0	NA	NA	L-685458
ENCFF001VQD_peaks_MCF_10A_STAT3.human_result_gene_score_sort	-0.0170301	7.52313e-56	-0.00294829	0.00121198	0	L-685458
ENCFF001VQJ_peaks_MCF.7_ZNF217.human_result_gene_score_sort	-0.00643225	0.00150399	0	NA	NA	L-685458
ENCFF001VQW_peaks_SH.SY5Y_GATA3.human_result_gene_score_sort	0.0398682	4.22676e-07	0.0152275	5.93492e-05	0	L-685458
ENCFF001VRG_peaks_U2OS_SETDB1.human_result_gene_score_sort	0.00371359	9.03462e-07	8.58358e-05	0.209545	0.001	L-685458
ENCFF001VRJ_peaks_K562_eGFP.HDAC8.human_result_gene_score_sort	-0.0036013	2.52085e-07	0	NA	NA	L-685458
ENCFF001VRK_peaks_K562_eGFP.JUNB.human_result_gene_score_sort	-0.0063538	4.77337e-31	0	NA	NA	L-685458
ENCFF001VRM_peaks_K562_eGFP.NR4A1.human_result_gene_score_sort	-0.00605865	5.45167e-07	0	NA	NA	L-685458
ENCFF002CDU_optimal_idr_thresholded_peaks_H1.hESC_KDM5A.human_result_gene_score_sort	-0.00177365	0.00374673	-0.00161242	7.9532e-06	0	L-685458
ENCFF002CDV_optimal_idr_thresholded_peaks_H1.hESC_RBBP5.human_result_gene_score_sort	0.00154854	0.00600412	0.000881404	0.003597	0.003	L-685458
ENCFF002CEN_optimal_idr_thresholded_peaks_K562_HDAC1.human_result_gene_score_sort	-0.00286139	0.000137028	0	NA	NA	L-685458
ENCFF002CEP_optimal_idr_thresholded_peaks_K562_HDAC6.human_result_gene_score_sort	0.000474682	0.856662	0	NA	NA	L-685458
ENCFF002CER_optimal_idr_thresholded_peaks_K562_PHF8.human_result_gene_score_sort	-0.000352205	0.323721	0	NA	NA	L-685458
ENCFF002CES_optimal_idr_thresholded_peaks_K562_KDM5B.human_result_gene_score_sort	-0.000123451	0.827159	0	NA	NA	L-685458
ENCFF002CEV_optimal_idr_thresholded_peaks_K562_SAP30.human_result_gene_score_sort	-0.00246572	0.000272966	-0.000272037	0.000828384	0.048	L-685458
ENCFF002CFB_optimal_idr_thresholded_peaks_keratinocyte_EZH2.human_result_gene_score_sort	0.00400906	6.596e-05	0.00134998	0.00646891	0.056	L-685458
ENCFF002CFH_optimal_idr_thresholded_peaks_A549_BCL3.human_result_gene_score_sort	-0.0153029	6.64343e-23	0	NA	NA	L-685458
ENCFF002CFI_optimal_idr_thresholded_peaks_A549_CREB1.human_result_gene_score_sort	-0.00189693	5.47228e-05	0	NA	NA	L-685458
ENCFF002CFL_optimal_idr_thresholded_peaks_A549_ELF1.human_result_gene_score_sort	-0.00240388	2.91323e-06	0	NA	NA	L-685458
ENCFF002CFN_optimal_idr_thresholded_peaks_A549_FOSL2.human_result_gene_score_sort	-0.0147796	4.44898e-92	-0.00410199	0.00438797	0	L-685458
ENCFF002CFO_optimal_idr_thresholded_peaks_A549_FOXA1.human_result_gene_score_sort	-0.00375393	3.047e-05	0	NA	NA	L-685458
ENCFF002CFR_optimal_idr_thresholded_peaks_A549_NR3C1.human_result_gene_score_sort	-0.0142225	1.50704e-36	0	NA	NA	L-685458
ENCFF002CFV_optimal_idr_thresholded_peaks_A549_EP300.human_result_gene_score_sort	-0.0248542	4.64056e-52	-0.00446444	0.0023823	0	L-685458
ENCFF002CFY_optimal_idr_thresholded_peaks_A549_SIN3A.human_result_gene_score_sort	-0.00484395	1.98591e-11	0	NA	NA	L-685458
ENCFF002CFZ_optimal_idr_thresholded_peaks_A549_SIX5.human_result_gene_score_sort	-0.000656453	0.36724	0	NA	NA	L-685458
ENCFF002CGB_optimal_idr_thresholded_peaks_A549_TCF12.human_result_gene_score_sort	-0.0164011	3.24186e-34	0	NA	NA	L-685458
ENCFF002CGE_optimal_idr_thresholded_peaks_A549_USF1.human_result_gene_score_sort	-0.00207038	0.000151213	0	NA	NA	L-685458
ENCFF002CGJ_optimal_idr_thresholded_peaks_Ishikawa_ESR1.human_result_gene_score_sort	-0.00631199	5.02603e-07	0	NA	NA	L-685458
ENCFF002CGO_optimal_idr_thresholded_peaks_GM12878_ATF2.human_result_gene_score_sort	-0.00385422	4.59651e-11	0	NA	NA	L-685458
ENCFF002CGQ_optimal_idr_thresholded_peaks_GM12878_BATF.human_result_gene_score_sort	-0.00531681	3.88621e-17	0	NA	NA	L-685458
ENCFF002CGR_optimal_idr_thresholded_peaks_GM12878_BCL11A.human_result_gene_score_sort	-0.0057517	1.01812e-15	0	NA	NA	L-685458
ENCFF002CGV_optimal_idr_thresholded_peaks_GM12878_EBF1.human_result_gene_score_sort	-0.00458381	3.81772e-18	0	NA	NA	L-685458
ENCFF002CGZ_optimal_idr_thresholded_peaks_GM12878_FOXM1.human_result_gene_score_sort	-0.00462423	2.76594e-14	0	NA	NA	L-685458
ENCFF002CHB_optimal_idr_thresholded_peaks_GM12878_IRF4.human_result_gene_score_sort	-0.00524983	7.40111e-15	0	NA	NA	L-685458
ENCFF002CHC_optimal_idr_thresholded_peaks_GM12878_MEF2A.human_result_gene_score_sort	-0.00282848	2.94052e-05	0	NA	NA	L-685458
ENCFF002CHD_optimal_idr_thresholded_peaks_GM12878_MEF2C.human_result_gene_score_sort	-0.00281521	0.00476711	0	NA	NA	L-685458
ENCFF002CHE_optimal_idr_thresholded_peaks_GM12878_MTA3.human_result_gene_score_sort	-0.00685359	7.5139e-10	0	NA	NA	L-685458
ENCFF002CHF_optimal_idr_thresholded_peaks_GM12878_NFATC1.human_result_gene_score_sort	-0.00916022	1.48507e-08	-4.04459e-06	0.526319	0.003	L-685458
ENCFF002CHG_optimal_idr_thresholded_peaks_GM12878_NFIC.human_result_gene_score_sort	-0.00542611	1.88815e-16	-0.000334652	0.896655	0	L-685458
ENCFF002CHK_optimal_idr_thresholded_peaks_GM12878_PAX5.human_result_gene_score_sort	-0.00422213	1.30498e-11	0	NA	NA	L-685458
ENCFF002CHL_optimal_idr_thresholded_peaks_GM12878_PBX3.human_result_gene_score_sort	-0.000434479	0.410454	0	NA	NA	L-685458
ENCFF002CHM_optimal_idr_thresholded_peaks_GM12878_PML.human_result_gene_score_sort	-0.00210832	0.00593376	-0.000413858	3.01343e-05	0.103	L-685458
ENCFF002CHP_optimal_idr_thresholded_peaks_GM12878_POU2F2.human_result_gene_score_sort	-0.00337706	6.18337e-06	0	NA	NA	L-685458
ENCFF002CHQ_optimal_idr_thresholded_peaks_GM12878_SPI1.human_result_gene_score_sort	-0.00439759	3.25812e-20	-0.000261498	0.56708	0	L-685458
ENCFF002CHS_optimal_idr_thresholded_peaks_GM12878_RUNX3.human_result_gene_score_sort	-0.00329464	5.61121e-13	0	NA	NA	L-685458
ENCFF002CHV_optimal_idr_thresholded_peaks_GM12878_SP1.human_result_gene_score_sort	-0.00170822	0.00485853	0	NA	NA	L-685458
ENCFF002CHX_optimal_idr_thresholded_peaks_GM12878_STAT5A.human_result_gene_score_sort	-0.00605647	2.86946e-06	0	NA	NA	L-685458
ENCFF002CIA_optimal_idr_thresholded_peaks_GM12878_TCF3.human_result_gene_score_sort	-0.00349572	2.13433e-06	0	NA	NA	L-685458
ENCFF002CIE_optimal_idr_thresholded_peaks_GM12878_ZEB1.human_result_gene_score_sort	-0.00123081	0.121908	0	NA	NA	L-685458
ENCFF002CIX_optimal_idr_thresholded_peaks_H1.hESC_GABPA.human_result_gene_score_sort	-0.00177528	0.0059651	0	NA	NA	L-685458
ENCFF002CJA_optimal_idr_thresholded_peaks_H1.hESC_NANOG.human_result_gene_score_sort	0.000107144	0.939558	0	NA	NA	L-685458
ENCFF002CJF_optimal_idr_thresholded_peaks_H1.hESC_POU5F1.human_result_gene_score_sort	0.00132451	0.418242	0	NA	NA	L-685458
ENCFF002CJM_optimal_idr_thresholded_peaks_H1.hESC_SP4.human_result_gene_score_sort	-0.00107392	0.0668855	0	NA	NA	L-685458
ENCFF002CJN_optimal_idr_thresholded_peaks_H1.hESC_SRF.human_result_gene_score_sort	-0.0071159	2.10895e-06	-0.000328196	0.0324254	0.005	L-685458
ENCFF002CJP_optimal_idr_thresholded_peaks_H1.hESC_TAF7.human_result_gene_score_sort	0.00461058	0.000235704	0.00202221	2.54944e-07	0	L-685458
ENCFF002CJR_optimal_idr_thresholded_peaks_H1.hESC_TEAD4.human_result_gene_score_sort	-0.00454247	2.58718e-07	0	NA	NA	L-685458
ENCFF002CKE_optimal_idr_thresholded_peaks_HepG2_CEBPD.human_result_gene_score_sort	0.00054605	0.462298	0.00117337	0.00345823	0.091	L-685458
ENCFF002CKK_optimal_idr_thresholded_peaks_HepG2_FOXA2.human_result_gene_score_sort	-0.000598556	0.306217	0.00113795	0.000484037	0.301	L-685458
ENCFF002CKO_optimal_idr_thresholded_peaks_HepG2_HNF4G.human_result_gene_score_sort	-0.00181855	0.0131474	0	NA	NA	L-685458
ENCFF002CKQ_optimal_idr_thresholded_peaks_HepG2_MBD4.human_result_gene_score_sort	-0.000612027	0.73662	0	NA	NA	L-685458
ENCFF002CKR_optimal_idr_thresholded_peaks_HepG2_MYBL2.human_result_gene_score_sort	-0.000510678	0.548175	0	NA	NA	L-685458
ENCFF002CKZ_optimal_idr_thresholded_peaks_HepG2_RXRA.human_result_gene_score_sort	-0.00221113	0.00642448	0	NA	NA	L-685458
ENCFF002CLC_optimal_idr_thresholded_peaks_HepG2_SP2.human_result_gene_score_sort	-0.000801067	0.365203	0	NA	NA	L-685458
ENCFF002CLJ_optimal_idr_thresholded_peaks_HepG2_ZBTB33.human_result_gene_score_sort	0.00258193	0.00581328	0	NA	NA	L-685458
ENCFF002CLN_optimal_idr_thresholded_peaks_K562_ATF3.human_result_gene_score_sort	-0.00443149	1.33104e-07	0	NA	NA	L-685458
ENCFF002CLQ_optimal_idr_thresholded_peaks_K562_CBX3.human_result_gene_score_sort	-0.000927944	0.0668076	0	NA	NA	L-685458
ENCFF002CLT_optimal_idr_thresholded_peaks_K562_CTCFL.human_result_gene_score_sort	-0.00246128	0.000315782	0	NA	NA	L-685458
ENCFF002CLV_optimal_idr_thresholded_peaks_K562_EGR1.human_result_gene_score_sort	-0.00117434	0.0760245	0.00134682	1.06246e-10	0.152	L-685458
ENCFF002CLX_optimal_idr_thresholded_peaks_K562_ETS1.human_result_gene_score_sort	-0.00209686	0.00358737	0	NA	NA	L-685458
ENCFF002CLY_optimal_idr_thresholded_peaks_K562_FOSL1.human_result_gene_score_sort	-0.00800732	7.57357e-25	0	NA	NA	L-685458
ENCFF002CMB_optimal_idr_thresholded_peaks_K562_HDAC2.human_result_gene_score_sort	-0.00352177	4.1873e-05	0	NA	NA	L-685458
ENCFF002CME_optimal_idr_thresholded_peaks_K562_NR2F2.human_result_gene_score_sort	-0.00364519	1.86982e-06	0	NA	NA	L-685458
ENCFF002CMU_optimal_idr_thresholded_peaks_K562_THAP1.human_result_gene_score_sort	-0.000630597	0.461105	0	NA	NA	L-685458
ENCFF002CMZ_optimal_idr_thresholded_peaks_K562_ZBTB7A.human_result_gene_score_sort	-0.00227504	0.000888778	0	NA	NA	L-685458
ENCFF002CND_optimal_idr_thresholded_peaks_PFSK.1_FOXP2.human_result_gene_score_sort	-0.00317789	1.97082e-05	0	NA	NA	L-685458
ENCFF002CNG_optimal_idr_thresholded_peaks_PFSK.1_TAF1.human_result_gene_score_sort	0.00439732	8.43869e-13	0.00250443	6.68863e-06	0	L-685458
ENCFF002CNS_optimal_idr_thresholded_peaks_SK.N.SH_YY1.human_result_gene_score_sort	0.00236746	3.97794e-06	0.00161325	2.08824e-08	0	L-685458
ENCFF002COA_optimal_idr_thresholded_peaks_U.87_MG_REST.human_result_gene_score_sort	-0.00464115	5.23095e-06	0	NA	NA	L-685458
ENCFF002COL_optimal_idr_thresholded_peaks_GM12878_BRCA1.human_result_gene_score_sort	0.00246632	0.0065817	0	NA	NA	L-685458
ENCFF002COU_optimal_idr_thresholded_peaks_GM12878_IKZF1.human_result_gene_score_sort	-0.0066113	1.26401e-14	0	NA	NA	L-685458
ENCFF002CPA_optimal_idr_thresholded_peaks_GM12878_RELA.human_result_gene_score_sort	-0.00707429	3.43098e-20	-0.00224075	0.0300323	0	L-685458
ENCFF002CPQ_optimal_idr_thresholded_peaks_GM12878_TBL1XR1.human_result_gene_score_sort	-0.002588	2.19098e-05	0	NA	NA	L-685458
ENCFF002CPU_optimal_idr_thresholded_peaks_GM12878_WRNIP1.human_result_gene_score_sort	-0.0040757	4.38036e-06	0	NA	NA	L-685458
ENCFF002CRU_optimal_idr_thresholded_peaks_HeLa.S3_SMARCC2.human_result_gene_score_sort	-0.00360422	8.99384e-07	0	NA	NA	L-685458
ENCFF002CRZ_optimal_idr_thresholded_peaks_HeLa.S3_SMARCA4.human_result_gene_score_sort	-0.0049976	2.87118e-08	0	NA	NA	L-685458
ENCFF002CSF_optimal_idr_thresholded_peaks_HeLa.S3_RCOR1.human_result_gene_score_sort	-0.00798466	1.25827e-27	-0.000576091	0.0245948	0	L-685458
ENCFF002CSG_optimal_idr_thresholded_peaks_HeLa.S3_E2F1.human_result_gene_score_sort	0.00289291	1.37828e-08	0.00266406	3.65324e-14	0	L-685458
ENCFF002CSJ_optimal_idr_thresholded_peaks_HeLa.S3_ELK1.human_result_gene_score_sort	-0.00344055	0.000824977	0	NA	NA	L-685458
ENCFF002CSL_optimal_idr_thresholded_peaks_HeLa.S3_GTF2F1.human_result_gene_score_sort	-0.00404591	4.30927e-05	0	NA	NA	L-685458
ENCFF002CSN_optimal_idr_thresholded_peaks_HeLa.S3_SMARCB1.human_result_gene_score_sort	-0.00450846	1.41266e-11	0	NA	NA	L-685458
ENCFF002CSP_optimal_idr_thresholded_peaks_HeLa.S3_JUND.human_result_gene_score_sort	-0.011201	2.66715e-60	0	NA	NA	L-685458
ENCFF002CSQ_optimal_idr_thresholded_peaks_HeLa.S3_MAFK.human_result_gene_score_sort	-0.00422067	1.5923e-09	0	NA	NA	L-685458
ENCFF002CTA_optimal_idr_thresholded_peaks_HeLa.S3_PRDM1.human_result_gene_score_sort	-0.00767434	2.96823e-10	-0.000310302	0.060486	0	L-685458
ENCFF002CTC_optimal_idr_thresholded_peaks_HeLa.S3_RFX5.human_result_gene_score_sort	-0.00761022	1.01279e-11	0	NA	NA	L-685458
ENCFF002CTE_optimal_idr_thresholded_peaks_HeLa.S3_SMC3.human_result_gene_score_sort	-0.00721201	1.13112e-48	0	NA	NA	L-685458
ENCFF002CTG_optimal_idr_thresholded_peaks_HeLa.S3_STAT1.human_result_gene_score_sort	-0.012823	1.31457e-14	0	NA	NA	L-685458
ENCFF002CTK_optimal_idr_thresholded_peaks_HeLa.S3_TCF7L2.human_result_gene_score_sort	-0.00388002	1.44715e-09	0	NA	NA	L-685458
ENCFF002CTN_optimal_idr_thresholded_peaks_HeLa.S3_USF2.human_result_gene_score_sort	-0.00356861	4.43221e-06	0	NA	NA	L-685458
ENCFF002CTO_optimal_idr_thresholded_peaks_HeLa.S3_ZKSCAN1.human_result_gene_score_sort	-0.00693369	1.25063e-08	-0.000742484	0.0233985	0	L-685458
ENCFF002CTR_optimal_idr_thresholded_peaks_HeLa.S3_ZZZ3.human_result_gene_score_sort	-0.00216113	0.431484	0	NA	NA	L-685458
ENCFF002CTX_optimal_idr_thresholded_peaks_HepG2_CHD2.human_result_gene_score_sort	0.00215018	0.000147708	8.17878e-05	0.0682774	0	L-685458
ENCFF002CUC_optimal_idr_thresholded_peaks_HepG2_HNF4A.human_result_gene_score_sort	-0.0027323	0.000418569	0	NA	NA	L-685458
ENCFF002CVB_optimal_idr_thresholded_peaks_endothelial_cell_of_umbilical_vein_FOS.human_result_gene_score_sort	-0.0129415	4.58266e-116	-0.007688	1.11309e-29	0	L-685458
ENCFF002CVC_optimal_idr_thresholded_peaks_endothelial_cell_of_umbilical_vein_JUN.human_result_gene_score_sort	-0.00926943	2.06596e-72	0	NA	NA	L-685458
ENCFF002CVD_optimal_idr_thresholded_peaks_endothelial_cell_of_umbilical_vein_GATA2.human_result_gene_score_sort	-0.0107199	5.64423e-36	0	NA	NA	L-685458
ENCFF002CVG_optimal_idr_thresholded_peaks_IMR.90_CEBPB.human_result_gene_score_sort	-0.00739921	2.32002e-24	0	NA	NA	L-685458
ENCFF002CVK_optimal_idr_thresholded_peaks_IMR.90_RAD21.human_result_gene_score_sort	-0.00668354	5.94806e-51	-0.00279897	7.61381e-14	0	L-685458
ENCFF002CVM_optimal_idr_thresholded_peaks_K562_ATF1.human_result_gene_score_sort	-0.00111698	0.0495503	0	NA	NA	L-685458
ENCFF002CVO_optimal_idr_thresholded_peaks_K562_BACH1.human_result_gene_score_sort	-0.0089118	5.46842e-08	-0.000455721	0.0279966	0	L-685458
ENCFF002CWN_optimal_idr_thresholded_peaks_K562_E2F6.human_result_gene_score_sort	0.000489859	0.382287	0	NA	NA	L-685458
ENCFF002CWR_optimal_idr_thresholded_peaks_K562_GTF2B.human_result_gene_score_sort	0.00290769	0.00599911	0	NA	NA	L-685458
ENCFF002CWV_optimal_idr_thresholded_peaks_K562_IRF1.human_result_gene_score_sort	-0.0114324	3.73404e-09	-0.00310649	0.0131015	0	L-685458
ENCFF002CXA_optimal_idr_thresholded_peaks_K562_TRIM28.human_result_gene_score_sort	0.00540778	1.07868e-07	0.000595778	0.191318	0	L-685458
ENCFF002CXB_optimal_idr_thresholded_peaks_K562_MAFF.human_result_gene_score_sort	-0.00181571	0.00208926	0	NA	NA	L-685458
ENCFF002CXH_optimal_idr_thresholded_peaks_K562_NFE2.human_result_gene_score_sort	-0.00453354	1.06775e-06	-0.000521891	0.0811	0	L-685458
ENCFF002CXZ_optimal_idr_thresholded_peaks_K562_SIRT6.human_result_gene_score_sort	0.00234607	0.0368102	0.000607393	0.00630801	0.021	L-685458
ENCFF002CYG_optimal_idr_thresholded_peaks_K562_STAT2.human_result_gene_score_sort	-0.0068128	7.49492e-08	-0.0016679	0.0246082	0	L-685458
ENCFF002CYH_optimal_idr_thresholded_peaks_K562_TAL1.human_result_gene_score_sort	-0.00321195	2.35663e-07	0	NA	NA	L-685458
ENCFF002CZV_optimal_idr_thresholded_peaks_erythroblast_GATA1.human_result_gene_score_sort	-0.00266287	3.89613e-06	0	NA	NA	L-685458
ENCFF520JRB_conservative_idr_thresholded_peaks_K562_SMAD5.human_result_gene_score_sort	0.00148841	0.134678	0	NA	NA	L-685458
ENCFF804OVD_optimal_idr_thresholded_peaks_GM12878_CREM.human_result_gene_score_sort	-0.00219718	6.77132e-07	0	NA	NA	L-685458
ENCFF001UTK_peaks_MCF.7_MYC.human_result_gene_score_sort	-0.00316538	7.17591e-22	-0.00268517	1.25236e-10	0	LBW242
ENCFF001VEJ_peaks_GM12878_IKZF1.human_result_gene_score_sort	0.0237398	1.84453e-07	0	NA	NA	LBW242
ENCFF001VES_peaks_GM12878_NFE2.human_result_gene_score_sort	0.00186126	0.15734	0	NA	NA	LBW242
ENCFF001VFJ_peaks_GM12878_SREBF1.human_result_gene_score_sort	0.000869488	0.140031	0	NA	NA	LBW242
ENCFF001VFK_peaks_GM12878_SREBF2.human_result_gene_score_sort	-0.00141573	0.133177	0	NA	NA	LBW242
ENCFF001VFP_peaks_GM12878_NR2C2.human_result_gene_score_sort	0.00148264	0.104514	0	NA	NA	LBW242
ENCFF001VHS_peaks_HeLa.S3_SMARCC1.human_result_gene_score_sort	0.00254109	2.28799e-05	0	NA	NA	LBW242
ENCFF001VHX_peaks_HeLa.S3_BRF2.human_result_gene_score_sort	0.00298157	0.17023	0	NA	NA	LBW242
ENCFF001VII_peaks_HeLa.S3_ELK4.human_result_gene_score_sort	0.00173103	1.03992e-05	0	NA	NA	LBW242
ENCFF001VIK_peaks_HeLa.S3_KAT2A.human_result_gene_score_sort	0.000633754	0.40487	0	NA	NA	LBW242
ENCFF001VIN_peaks_HeLa.S3_HCFC1.human_result_gene_score_sort	-0.000147	0.602021	0	NA	NA	LBW242
ENCFF001VJQ_peaks_HeLa.S3_ZKSCAN1.human_result_gene_score_sort	-0.000541802	0.738629	0	NA	NA	LBW242
ENCFF001VLM_peaks_IMR.90_CHD1.human_result_gene_score_sort	0.00203781	4.42781e-09	0	NA	NA	LBW242
ENCFF001VLX_peaks_K562_ATF1.human_result_gene_score_sort	0.010842	0.0110302	0.000610783	0.0102486	0.011	LBW242
ENCFF001VMA_peaks_K562_BDP1.human_result_gene_score_sort	-0.001867	0.190333	0	NA	NA	LBW242
ENCFF001VMG_peaks_K562_CUX1.human_result_gene_score_sort	0.00255572	0.0538408	0	NA	NA	LBW242
ENCFF001VNA_peaks_K562_E2F6.human_result_gene_score_sort	-0.00170307	0.000385889	-0.000159412	0.0214012	0	LBW242
ENCFF001VNF_peaks_K562_GTF2B.human_result_gene_score_sort	0.000922799	0.365772	0	NA	NA	LBW242
ENCFF001VOO_peaks_K562_POLR3A.human_result_gene_score_sort	-0.00303599	0.114869	0	NA	NA	LBW242
ENCFF001VPC_peaks_K562_TBP.human_result_gene_score_sort	0.00372539	0.00437242	0	NA	NA	LBW242
ENCFF001VPI_peaks_K562_XRCC4.human_result_gene_score_sort	0.00092653	0.624482	0	NA	NA	LBW242
ENCFF001VPP_peaks_K562_ZNF384.human_result_gene_score_sort	0.00441766	0.027715	0	NA	NA	LBW242
ENCFF001VPQ_peaks_K562_ZMIZ1.human_result_gene_score_sort	-0.00168214	0.361834	0	NA	NA	LBW242
ENCFF001VQD_peaks_MCF_10A_STAT3.human_result_gene_score_sort	0.0118753	2.34321e-62	0.00613931	1.20154e-16	0	LBW242
ENCFF001VQJ_peaks_MCF.7_ZNF217.human_result_gene_score_sort	0.000537008	0.687705	-0.00119061	0.0031274	0.437	LBW242
ENCFF001VQR_peaks_erythroblast_GATA1.human_result_gene_score_sort	0.00250945	3.2909e-12	0.000246967	0.00782002	0	LBW242
ENCFF001VQZ_peaks_SK.N.SH_MXI1.human_result_gene_score_sort	-0.00182684	1.09567e-09	-0.00136449	3.06988e-10	0	LBW242
ENCFF001VRA_peaks_SK.N.SH_NRF1.human_result_gene_score_sort	-0.00101382	0.000825479	0	NA	NA	LBW242
ENCFF001VRJ_peaks_K562_eGFP.HDAC8.human_result_gene_score_sort	0.00208581	5.88355e-06	0	NA	NA	LBW242
ENCFF001VRK_peaks_K562_eGFP.JUNB.human_result_gene_score_sort	0.00304488	3.88268e-17	0	NA	NA	LBW242
ENCFF001VRL_peaks_K562_eGFP.JUND.human_result_gene_score_sort	0.00256426	1.91318e-24	0	NA	NA	LBW242
ENCFF001VRM_peaks_K562_eGFP.NR4A1.human_result_gene_score_sort	0.00104645	0.189411	0	NA	NA	LBW242
ENCFF002CDQ_optimal_idr_thresholded_peaks_GM12878_EZH2.human_result_gene_score_sort	0.00340956	0.000149465	0	NA	NA	LBW242
ENCFF002CDU_optimal_idr_thresholded_peaks_H1.hESC_KDM5A.human_result_gene_score_sort	-0.000560989	0.16425	0	NA	NA	LBW242
ENCFF002CEN_optimal_idr_thresholded_peaks_K562_HDAC1.human_result_gene_score_sort	-0.000552933	0.263642	0	NA	NA	LBW242
ENCFF002CEP_optimal_idr_thresholded_peaks_K562_HDAC6.human_result_gene_score_sort	-0.00379085	0.0286144	-0.00063129	0.0190519	0.061	LBW242
ENCFF002CER_optimal_idr_thresholded_peaks_K562_PHF8.human_result_gene_score_sort	-0.000502102	0.0327914	0	NA	NA	LBW242
ENCFF002CES_optimal_idr_thresholded_peaks_K562_KDM5B.human_result_gene_score_sort	-2.653e-06	0.99432	0	NA	NA	LBW242
ENCFF002CEU_optimal_idr_thresholded_peaks_K562_RBBP5.human_result_gene_score_sort	-0.000878938	0.0211793	-0.000173098	0.000343872	0	LBW242
ENCFF002CEV_optimal_idr_thresholded_peaks_K562_SAP30.human_result_gene_score_sort	-0.000921512	0.0390629	0	NA	NA	LBW242
ENCFF002CFH_optimal_idr_thresholded_peaks_A549_BCL3.human_result_gene_score_sort	0.00562904	3.95041e-08	0	NA	NA	LBW242
ENCFF002CFI_optimal_idr_thresholded_peaks_A549_CREB1.human_result_gene_score_sort	0.000283395	0.360579	0	NA	NA	LBW242
ENCFF002CFM_optimal_idr_thresholded_peaks_A549_ETS1.human_result_gene_score_sort	0.00113688	0.0250845	0	NA	NA	LBW242
ENCFF002CFN_optimal_idr_thresholded_peaks_A549_FOSL2.human_result_gene_score_sort	0.00335793	3.08202e-12	-4.63579e-06	1.29493e-06	0	LBW242
ENCFF002CFR_optimal_idr_thresholded_peaks_A549_NR3C1.human_result_gene_score_sort	0.00205	0.00587884	-0.00160567	0.000589512	0.002	LBW242
ENCFF002CFY_optimal_idr_thresholded_peaks_A549_SIN3A.human_result_gene_score_sort	0.00199753	2.7343e-05	0	NA	NA	LBW242
ENCFF002CGB_optimal_idr_thresholded_peaks_A549_TCF12.human_result_gene_score_sort	0.00421183	2.11276e-06	0	NA	NA	LBW242
ENCFF002CGK_optimal_idr_thresholded_peaks_Ishikawa_ESR1.human_result_gene_score_sort	0.00136348	0.126642	0	NA	NA	LBW242
ENCFF002CGO_optimal_idr_thresholded_peaks_GM12878_ATF2.human_result_gene_score_sort	0.00105894	0.00609258	0	NA	NA	LBW242
ENCFF002CGQ_optimal_idr_thresholded_peaks_GM12878_BATF.human_result_gene_score_sort	0.00211302	3.95462e-07	0	NA	NA	LBW242
ENCFF002CGR_optimal_idr_thresholded_peaks_GM12878_BCL11A.human_result_gene_score_sort	0.00172273	0.00026879	0	NA	NA	LBW242
ENCFF002CGV_optimal_idr_thresholded_peaks_GM12878_EBF1.human_result_gene_score_sort	0.00112319	0.00125929	0	NA	NA	LBW242
ENCFF002CGZ_optimal_idr_thresholded_peaks_GM12878_FOXM1.human_result_gene_score_sort	0.00110849	0.00569123	0	NA	NA	LBW242
ENCFF002CHB_optimal_idr_thresholded_peaks_GM12878_IRF4.human_result_gene_score_sort	0.00153482	0.000566602	0	NA	NA	LBW242
ENCFF002CHD_optimal_idr_thresholded_peaks_GM12878_MEF2C.human_result_gene_score_sort	0.000313865	0.633109	-0.000136535	0.000199986	0.081	LBW242
ENCFF002CHE_optimal_idr_thresholded_peaks_GM12878_MTA3.human_result_gene_score_sort	0.00167334	0.0226797	0	NA	NA	LBW242
ENCFF002CHF_optimal_idr_thresholded_peaks_GM12878_NFATC1.human_result_gene_score_sort	0.00277162	0.00935574	0	NA	NA	LBW242
ENCFF002CHK_optimal_idr_thresholded_peaks_GM12878_PAX5.human_result_gene_score_sort	0.000780813	0.0577323	0	NA	NA	LBW242
ENCFF002CHL_optimal_idr_thresholded_peaks_GM12878_PBX3.human_result_gene_score_sort	0.000321524	0.355402	0	NA	NA	LBW242
ENCFF002CHS_optimal_idr_thresholded_peaks_GM12878_RUNX3.human_result_gene_score_sort	0.00119503	7.32942e-05	0	NA	NA	LBW242
ENCFF002CIA_optimal_idr_thresholded_peaks_GM12878_TCF3.human_result_gene_score_sort	9.28055e-05	0.848629	-0.00042433	3.82447e-05	0.095	LBW242
ENCFF002CIE_optimal_idr_thresholded_peaks_GM12878_ZEB1.human_result_gene_score_sort	-0.00010922	0.835034	0	NA	NA	LBW242
ENCFF002CII_optimal_idr_thresholded_peaks_GM12891_POU2F2.human_result_gene_score_sort	0.0011763	0.0619863	0	NA	NA	LBW242
ENCFF002CJA_optimal_idr_thresholded_peaks_H1.hESC_NANOG.human_result_gene_score_sort	0.00034858	0.708194	0	NA	NA	LBW242
ENCFF002CJF_optimal_idr_thresholded_peaks_H1.hESC_POU5F1.human_result_gene_score_sort	0.00236009	0.0286285	0	NA	NA	LBW242
ENCFF002CJJ_optimal_idr_thresholded_peaks_H1.hESC_SIX5.human_result_gene_score_sort	0.00197037	0.00161332	0.000100309	0.660074	0.081	LBW242
ENCFF002CJL_optimal_idr_thresholded_peaks_H1.hESC_SP2.human_result_gene_score_sort	0.000485773	0.228915	0	NA	NA	LBW242
ENCFF002CJM_optimal_idr_thresholded_peaks_H1.hESC_SP4.human_result_gene_score_sort	0.000473038	0.220725	0	NA	NA	LBW242
ENCFF002CJO_optimal_idr_thresholded_peaks_H1.hESC_TAF1.human_result_gene_score_sort	-0.00172033	0.000120553	-0.000379747	0.0079269	0	LBW242
ENCFF002CJP_optimal_idr_thresholded_peaks_H1.hESC_TAF7.human_result_gene_score_sort	-0.00236234	0.00425704	0	NA	NA	LBW242
ENCFF002CKB_optimal_idr_thresholded_peaks_HepG2_ATF3.human_result_gene_score_sort	-0.00101165	0.0175915	0	NA	NA	LBW242
ENCFF002CKE_optimal_idr_thresholded_peaks_HepG2_CEBPD.human_result_gene_score_sort	0.00160185	0.00106705	0	NA	NA	LBW242
ENCFF002CKJ_optimal_idr_thresholded_peaks_HepG2_FOXA1.human_result_gene_score_sort	0.00144432	0.000388753	0	NA	NA	LBW242
ENCFF002CKK_optimal_idr_thresholded_peaks_HepG2_FOXA2.human_result_gene_score_sort	0.00142673	0.000214626	0	NA	NA	LBW242
ENCFF002CKN_optimal_idr_thresholded_peaks_HepG2_HNF4A.human_result_gene_score_sort	0.00178183	0.000370059	0	NA	NA	LBW242
ENCFF002CKO_optimal_idr_thresholded_peaks_HepG2_HNF4G.human_result_gene_score_sort	0.00209553	1.44901e-05	0	NA	NA	LBW242
ENCFF002CKQ_optimal_idr_thresholded_peaks_HepG2_MBD4.human_result_gene_score_sort	0.00311915	0.00929628	0	NA	NA	LBW242
ENCFF002CKR_optimal_idr_thresholded_peaks_HepG2_MYBL2.human_result_gene_score_sort	0.000833655	0.136921	0	NA	NA	LBW242
ENCFF002CKS_optimal_idr_thresholded_peaks_HepG2_NFIC.human_result_gene_score_sort	0.00209703	0.000277121	0	NA	NA	LBW242
ENCFF002CKZ_optimal_idr_thresholded_peaks_HepG2_RXRA.human_result_gene_score_sort	0.00266472	6.21017e-07	0	NA	NA	LBW242
ENCFF002CLB_optimal_idr_thresholded_peaks_HepG2_SP1.human_result_gene_score_sort	0.00146913	2.1097e-05	0	NA	NA	LBW242
ENCFF002CLD_optimal_idr_thresholded_peaks_HepG2_SRF.human_result_gene_score_sort	0.00400113	6.93694e-06	0	NA	NA	LBW242
ENCFF002CLJ_optimal_idr_thresholded_peaks_HepG2_ZBTB33.human_result_gene_score_sort	-0.00205326	0.000874509	0	NA	NA	LBW242
ENCFF002CLQ_optimal_idr_thresholded_peaks_K562_CBX3.human_result_gene_score_sort	0.00110642	0.000912001	0	NA	NA	LBW242
ENCFF002CLT_optimal_idr_thresholded_peaks_K562_CTCFL.human_result_gene_score_sort	0.00108286	0.0162121	0	NA	NA	LBW242
ENCFF002CLV_optimal_idr_thresholded_peaks_K562_EGR1.human_result_gene_score_sort	0.00283372	8.03817e-11	0.000516786	0.0025609	0.008	LBW242
ENCFF002CLW_optimal_idr_thresholded_peaks_K562_ELF1.human_result_gene_score_sort	0.00141155	1.6353e-07	0.000790465	0.00218645	0.384	LBW242
ENCFF002CLY_optimal_idr_thresholded_peaks_K562_FOSL1.human_result_gene_score_sort	0.00320659	4.18209e-10	0	NA	NA	LBW242
ENCFF002CLZ_optimal_idr_thresholded_peaks_K562_GABPA.human_result_gene_score_sort	0.00106629	0.00116821	0.000556088	0.00942656	0.197	LBW242
ENCFF002CMB_optimal_idr_thresholded_peaks_K562_HDAC2.human_result_gene_score_sort	0.00226406	6.4416e-05	0	NA	NA	LBW242
ENCFF002CMD_optimal_idr_thresholded_peaks_K562_MEF2A.human_result_gene_score_sort	0.00329031	0.00152511	0	NA	NA	LBW242
ENCFF002CME_optimal_idr_thresholded_peaks_K562_NR2F2.human_result_gene_score_sort	0.00324955	1.12106e-10	0	NA	NA	LBW242
ENCFF002CMF_optimal_idr_thresholded_peaks_K562_REST.human_result_gene_score_sort	0.000723732	0.10734	0	NA	NA	LBW242
ENCFF002CMG_optimal_idr_thresholded_peaks_K562_PML.human_result_gene_score_sort	0.00094079	0.0564634	0	NA	NA	LBW242
ENCFF002CMJ_optimal_idr_thresholded_peaks_K562_SPI1.human_result_gene_score_sort	0.00282009	4.78722e-17	0.000236	0.6062	0	LBW242
ENCFF002CMQ_optimal_idr_thresholded_peaks_K562_STAT5A.human_result_gene_score_sort	0.00256888	4.37041e-08	0	NA	NA	LBW242
ENCFF002CMT_optimal_idr_thresholded_peaks_K562_TEAD4.human_result_gene_score_sort	0.00246377	6.49922e-12	0	NA	NA	LBW242
ENCFF002CMU_optimal_idr_thresholded_peaks_K562_THAP1.human_result_gene_score_sort	0.0014176	0.0119345	0	NA	NA	LBW242
ENCFF002CMV_optimal_idr_thresholded_peaks_K562_USF1.human_result_gene_score_sort	0.000765678	0.0173859	0	NA	NA	LBW242
ENCFF002CMZ_optimal_idr_thresholded_peaks_K562_ZBTB7A.human_result_gene_score_sort	0.00319466	1.38584e-12	0.00074281	0.0114978	0	LBW242
ENCFF002CND_optimal_idr_thresholded_peaks_PFSK.1_FOXP2.human_result_gene_score_sort	0.00209649	1.93581e-05	0	NA	NA	LBW242
ENCFF002CNP_optimal_idr_thresholded_peaks_SK.N.SH_EP300.human_result_gene_score_sort	0.00844404	3.78203e-34	0.00307664	5.24429e-11	0	LBW242
ENCFF002COL_optimal_idr_thresholded_peaks_GM12878_BRCA1.human_result_gene_score_sort	-0.00180083	0.00260902	0	NA	NA	LBW242
ENCFF002COR_optimal_idr_thresholded_peaks_GM12878_E2F4.human_result_gene_score_sort	-0.00221144	2.20535e-06	-0.00044909	0.0646753	0	LBW242
ENCFF002COT_optimal_idr_thresholded_peaks_GM12878_ELK1.human_result_gene_score_sort	0.00278084	0.000217036	0.000102164	0.0904236	0.399	LBW242
ENCFF002CPA_optimal_idr_thresholded_peaks_GM12878_RELA.human_result_gene_score_sort	0.00329164	8.38338e-11	3.80555e-05	0.000126068	0	LBW242
ENCFF002CPU_optimal_idr_thresholded_peaks_GM12878_WRNIP1.human_result_gene_score_sort	0.00212545	0.000279919	0	NA	NA	LBW242
ENCFF002CPV_optimal_idr_thresholded_peaks_GM12878_YY1.human_result_gene_score_sort	0.00127402	0.150076	0	NA	NA	LBW242
ENCFF002CQP_optimal_idr_thresholded_peaks_H1.hESC_BACH1.human_result_gene_score_sort	0.00159252	0.0194386	0	NA	NA	LBW242
ENCFF002CQW_optimal_idr_thresholded_peaks_H1.hESC_CTBP2.human_result_gene_score_sort	0.00310772	4.77475e-05	0	NA	NA	LBW242
ENCFF002CQX_optimal_idr_thresholded_peaks_H1.hESC_GTF2F1.human_result_gene_score_sort	-0.00241647	0.00424412	0	NA	NA	LBW242
ENCFF002CRJ_optimal_idr_thresholded_peaks_H1.hESC_ZNF143.human_result_gene_score_sort	0.00167019	0.000254557	0.000213436	0.395427	0.097	LBW242
ENCFF002CRQ_optimal_idr_thresholded_peaks_HEK293_ZNF263.human_result_gene_score_sort	0.00112807	0.000710431	0	NA	NA	LBW242
ENCFF002CRU_optimal_idr_thresholded_peaks_HeLa.S3_SMARCC2.human_result_gene_score_sort	0.00152307	0.00163882	0	NA	NA	LBW242
ENCFF002CRX_optimal_idr_thresholded_peaks_HeLa.S3_BRF1.human_result_gene_score_sort	-0.00269609	0.0523262	0	NA	NA	LBW242
ENCFF002CRZ_optimal_idr_thresholded_peaks_HeLa.S3_SMARCA4.human_result_gene_score_sort	0.00160631	0.006829	0	NA	NA	LBW242
ENCFF002CSU_optimal_idr_thresholded_peaks_HeLa.S3_NFYA.human_result_gene_score_sort	0.000725452	0.0758052	0	NA	NA	LBW242
ENCFF002CSV_optimal_idr_thresholded_peaks_HeLa.S3_NFYB.human_result_gene_score_sort	0.00141344	0.00822462	0	NA	NA	LBW242
ENCFF002CTA_optimal_idr_thresholded_peaks_HeLa.S3_PRDM1.human_result_gene_score_sort	0.00565932	1.78328e-12	0.000559202	0.00825368	0	LBW242
ENCFF002CTB_optimal_idr_thresholded_peaks_HeLa.S3_RAD21.human_result_gene_score_sort	0.0027054	3.83346e-21	0.000448652	0.0324329	0	LBW242
ENCFF002CTC_optimal_idr_thresholded_peaks_HeLa.S3_RFX5.human_result_gene_score_sort	0.0048548	4.52228e-11	0.000209742	0.0236179	0.001	LBW242
ENCFF002CTE_optimal_idr_thresholded_peaks_HeLa.S3_SMC3.human_result_gene_score_sort	0.00295015	1.08521e-19	0	NA	NA	LBW242
ENCFF002CTF_optimal_idr_thresholded_peaks_HeLa.S3_SUPT20H.human_result_gene_score_sort	0.00289889	0.0566639	0	NA	NA	LBW242
ENCFF002CTG_optimal_idr_thresholded_peaks_HeLa.S3_STAT1.human_result_gene_score_sort	0.0117799	6.03497e-27	0.00167687	0.0404322	0	LBW242
ENCFF002CTK_optimal_idr_thresholded_peaks_HeLa.S3_TCF7L2.human_result_gene_score_sort	0.00268591	2.08674e-10	0	NA	NA	LBW242
ENCFF002CTL_optimal_idr_thresholded_peaks_HeLa.S3_GTF3C2.human_result_gene_score_sort	-0.00200437	0.110783	0	NA	NA	LBW242
ENCFF002CTN_optimal_idr_thresholded_peaks_HeLa.S3_USF2.human_result_gene_score_sort	0.00161562	0.00161986	0	NA	NA	LBW242
ENCFF002CTR_optimal_idr_thresholded_peaks_HeLa.S3_ZZZ3.human_result_gene_score_sort	-0.00240564	0.183981	0	NA	NA	LBW242
ENCFF002CTX_optimal_idr_thresholded_peaks_HepG2_CHD2.human_result_gene_score_sort	-0.00126989	0.000673001	0	NA	NA	LBW242
ENCFF002CUA_optimal_idr_thresholded_peaks_HepG2_ESRRA.human_result_gene_score_sort	0.00149425	0.0517317	0	NA	NA	LBW242
ENCFF002CUD_optimal_idr_thresholded_peaks_HepG2_HSF1.human_result_gene_score_sort	-0.00156079	0.138831	0	NA	NA	LBW242
ENCFF002CUE_optimal_idr_thresholded_peaks_HepG2_IRF3.human_result_gene_score_sort	0.0011271	0.0739823	0	NA	NA	LBW242
ENCFF002CUJ_optimal_idr_thresholded_peaks_HepG2_MAX.human_result_gene_score_sort	-0.00178939	4.20482e-05	-0.000151739	0.151194	0	LBW242
ENCFF002CVB_optimal_idr_thresholded_peaks_endothelial_cell_of_umbilical_vein_FOS.human_result_gene_score_sort	0.00601664	3.31883e-58	0.00175312	4.14949e-07	0	LBW242
ENCFF002CVC_optimal_idr_thresholded_peaks_endothelial_cell_of_umbilical_vein_JUN.human_result_gene_score_sort	0.00473295	5.32659e-44	0	NA	NA	LBW242
ENCFF002CVD_optimal_idr_thresholded_peaks_endothelial_cell_of_umbilical_vein_GATA2.human_result_gene_score_sort	0.00752127	1.45383e-40	0.00199665	0.00218212	0	LBW242
ENCFF002CVG_optimal_idr_thresholded_peaks_IMR.90_CEBPB.human_result_gene_score_sort	0.00561659	8.30413e-32	0.00120731	3.71964e-06	0	LBW242
ENCFF002CVI_optimal_idr_thresholded_peaks_IMR.90_MAFK.human_result_gene_score_sort	0.00224545	8.61613e-06	0	NA	NA	LBW242
ENCFF002CVL_optimal_idr_thresholded_peaks_K562_ARID3A.human_result_gene_score_sort	0.00221672	7.3783e-05	0	NA	NA	LBW242
ENCFF002CVQ_optimal_idr_thresholded_peaks_K562_BHLHE40.human_result_gene_score_sort	0.000987657	0.0066922	0	NA	NA	LBW242
ENCFF002CVU_optimal_idr_thresholded_peaks_K562_CCNT2.human_result_gene_score_sort	0.00213531	2.53696e-06	0	NA	NA	LBW242
ENCFF002CWK_optimal_idr_thresholded_peaks_K562_RCOR1.human_result_gene_score_sort	0.00362135	1.03533e-16	0	NA	NA	LBW242
ENCFF002CWT_optimal_idr_thresholded_peaks_K562_HMGN3.human_result_gene_score_sort	0.00195957	3.05283e-06	0	NA	NA	LBW242
ENCFF002CWU_optimal_idr_thresholded_peaks_K562_SMARCB1.human_result_gene_score_sort	0.00165698	0.000864194	0	NA	NA	LBW242
ENCFF002CWV_optimal_idr_thresholded_peaks_K562_IRF1.human_result_gene_score_sort	0.0126635	3.45954e-23	0.00451298	0.000123629	0	LBW242
ENCFF002CXB_optimal_idr_thresholded_peaks_K562_MAFF.human_result_gene_score_sort	0.0010393	0.00753224	0	NA	NA	LBW242
ENCFF002CXT_optimal_idr_thresholded_peaks_K562_POLR3G.human_result_gene_score_sort	-0.00198667	0.180562	0	NA	NA	LBW242
ENCFF002CXZ_optimal_idr_thresholded_peaks_K562_SIRT6.human_result_gene_score_sort	0.00209255	0.00471875	0	NA	NA	LBW242
ENCFF002CYG_optimal_idr_thresholded_peaks_K562_STAT2.human_result_gene_score_sort	0.00905526	1.72833e-27	0.00456152	1.07622e-09	0	LBW242
ENCFF002CYH_optimal_idr_thresholded_peaks_K562_TAL1.human_result_gene_score_sort	0.00217946	1.02938e-07	0	NA	NA	LBW242
ENCFF002CYJ_optimal_idr_thresholded_peaks_K562_TBL1XR1.human_result_gene_score_sort	0.00190507	3.92556e-05	0	NA	NA	LBW242
ENCFF002CYO_optimal_idr_thresholded_peaks_K562_UBTF.human_result_gene_score_sort	0.00249018	8.5702e-05	0	NA	NA	LBW242
ENCFF002CYU_optimal_idr_thresholded_peaks_K562_ZNF274.human_result_gene_score_sort	-0.00204179	0.0227582	0	NA	NA	LBW242
ENCFF002CZK_optimal_idr_thresholded_peaks_MCF.7_GATA3.human_result_gene_score_sort	0.00129145	0.0467111	0	NA	NA	LBW242
ENCFF002CZL_optimal_idr_thresholded_peaks_MCF.7_HA.E2F1.human_result_gene_score_sort	-0.000892014	0.000826752	-0.000131117	0.10798	0	LBW242
ENCFF002CZR_optimal_idr_thresholded_peaks_NT2_D1_SUZ12.human_result_gene_score_sort	0.00180728	0.0292643	0	NA	NA	LBW242
ENCFF002DAB_optimal_idr_thresholded_peaks_U2OS_TRIM28.human_result_gene_score_sort	0.00127158	0.00722932	0	NA	NA	LBW242
ENCFF002DAC_optimal_idr_thresholded_peaks_U2OS_SETDB1.human_result_gene_score_sort	-0.00136226	0.0223874	0	NA	NA	LBW242
ENCFF793UHR_optimal_idr_thresholded_peaks_K562_CREM.human_result_gene_score_sort	0.000848627	0.000837436	0	NA	NA	LBW242
ENCFF851DBO_optimal_idr_thresholded_peaks_K562_SMAD5.human_result_gene_score_sort	0.000756552	0.209468	0	NA	NA	LBW242
ENCFF001VDT_peaks_GM08714_ZNF274.human_result_gene_score_sort	-0.0147227	6.55195e-07	0	NA	NA	Lapatinib
ENCFF001VEJ_peaks_GM12878_IKZF1.human_result_gene_score_sort	-0.00655453	0.550326	0	NA	NA	Lapatinib
ENCFF001VFP_peaks_GM12878_NR2C2.human_result_gene_score_sort	0.0126501	8.84186e-09	0	NA	NA	Lapatinib
ENCFF001VFQ_peaks_GM12878_USF2.human_result_gene_score_sort	0.0129236	3.35501e-06	0	NA	NA	Lapatinib
ENCFF001VFV_peaks_GM12878_ZZZ3.human_result_gene_score_sort	-0.0024953	0.449005	0	NA	NA	Lapatinib
ENCFF001VGH_peaks_GM18951_RELA.human_result_gene_score_sort	0.0131211	1.44272e-11	0	NA	NA	Lapatinib
ENCFF001VGU_peaks_H1.hESC_CTBP2.human_result_gene_score_sort	-0.0156356	0.026256	-0.0194541	9.811e-08	0.101	Lapatinib
ENCFF001VHP_peaks_HEK293_ZNF263.human_result_gene_score_sort	0.0290736	1.30813e-29	0	NA	NA	Lapatinib
ENCFF001VHS_peaks_HeLa.S3_SMARCC1.human_result_gene_score_sort	0.0160227	1.23094e-28	0.000462411	0.014958	0	Lapatinib
ENCFF001VII_peaks_HeLa.S3_ELK4.human_result_gene_score_sort	0.00511879	6.23887e-08	0	NA	NA	Lapatinib
ENCFF001VIJ_peaks_HeLa.S3_ELK1.human_result_gene_score_sort	0.0109668	0.0079563	0	NA	NA	Lapatinib
ENCFF001VIK_peaks_HeLa.S3_KAT2A.human_result_gene_score_sort	0.00509571	0.00543492	0	NA	NA	Lapatinib
ENCFF001VIO_peaks_HeLa.S3_SMARCB1.human_result_gene_score_sort	0.0111064	9.28369e-25	0	NA	NA	Lapatinib
ENCFF001VIW_peaks_HeLa.S3_NFYA.human_result_gene_score_sort	0.011846	6.67225e-18	0	NA	NA	Lapatinib
ENCFF001VIX_peaks_HeLa.S3_NFYB.human_result_gene_score_sort	0.010575	5.28203e-10	0	NA	NA	Lapatinib
ENCFF001VJC_peaks_HeLa.S3_PRDM1.human_result_gene_score_sort	0.0220073	0.095898	0	NA	NA	Lapatinib
ENCFF001VJF_peaks_HeLa.S3_POLR3A.human_result_gene_score_sort	0.0155348	0.0108273	0	NA	NA	Lapatinib
ENCFF001VJG_peaks_HeLa.S3_SUPT20H.human_result_gene_score_sort	0.0134429	1.0671e-06	0	NA	NA	Lapatinib
ENCFF001VJU_peaks_HepG2_ARID3A.human_result_gene_score_sort	0.0167543	1.11402e-11	0	NA	NA	Lapatinib
ENCFF001VJW_peaks_HepG2_BRCA1.human_result_gene_score_sort	0.0300333	1.95389e-08	0	NA	NA	Lapatinib
ENCFF001VKH_peaks_HepG2_IRF3.human_result_gene_score_sort	0.00597021	0.00042495	0	NA	NA	Lapatinib
ENCFF001VKX_peaks_HepG2_RFX5.human_result_gene_score_sort	0.0151031	3.8318e-11	0	NA	NA	Lapatinib
ENCFF001VLB_peaks_HepG2_SREBF2.human_result_gene_score_sort	0.0162426	1.35878e-08	0.00419703	9.59258e-07	0	Lapatinib
ENCFF001VLC_peaks_HepG2_TBP.human_result_gene_score_sort	0.0265165	1.39991e-11	0	NA	NA	Lapatinib
ENCFF001VMA_peaks_K562_BDP1.human_result_gene_score_sort	0.00625875	0.0684281	0	NA	NA	Lapatinib
ENCFF001VMG_peaks_K562_CUX1.human_result_gene_score_sort	0.0162342	3.6729e-07	0	NA	NA	Lapatinib
ENCFF001VMJ_peaks_K562_CHD2.human_result_gene_score_sort	0.0185442	2.31135e-13	0	NA	NA	Lapatinib
ENCFF001VMO_peaks_K562_JUN.human_result_gene_score_sort	0.00836714	3.3254e-23	0	NA	NA	Lapatinib
ENCFF001VNF_peaks_K562_GTF2B.human_result_gene_score_sort	0.00934681	0.000142976	0	NA	NA	Lapatinib
ENCFF001VNH_peaks_K562_HCFC1.human_result_gene_score_sort	0.021137	2.86686e-07	0	NA	NA	Lapatinib
ENCFF001VNQ_peaks_K562_MAFF.human_result_gene_score_sort	0.01072	0.000345125	0	NA	NA	Lapatinib
ENCFF001VOA_peaks_K562_NRF1.human_result_gene_score_sort	0.0192981	0.00133682	0	NA	NA	Lapatinib
ENCFF001VPD_peaks_K562_GTF3C2.human_result_gene_score_sort	0.0166691	3.12075e-07	0	NA	NA	Lapatinib
ENCFF001VPI_peaks_K562_XRCC4.human_result_gene_score_sort	0.0021281	0.64075	0	NA	NA	Lapatinib
ENCFF001VPL_peaks_K562_ZNF143.human_result_gene_score_sort	0.0280422	7.03195e-09	0	NA	NA	Lapatinib
ENCFF001VPP_peaks_K562_ZNF384.human_result_gene_score_sort	0.0290311	1.88805e-09	0	NA	NA	Lapatinib
ENCFF001VPQ_peaks_K562_ZMIZ1.human_result_gene_score_sort	0.0310762	2.60597e-12	0	NA	NA	Lapatinib
ENCFF001VQD_peaks_MCF_10A_STAT3.human_result_gene_score_sort	0.0207845	1.34464e-33	0.000347162	0.011212	0	Lapatinib
ENCFF001VQG_peaks_MCF.7_GATA3.human_result_gene_score_sort	0.654794	1.65139e-87	0.172409	5.23944e-06	0	Lapatinib
ENCFF001VQH_peaks_MCF.7_HA.E2F1.human_result_gene_score_sort	0.0126334	2.12572e-16	0	NA	NA	Lapatinib
ENCFF001VQI_peaks_MCF.7_TCF7L2.human_result_gene_score_sort	0.0378867	6.91461e-31	0	NA	NA	Lapatinib
ENCFF001VQJ_peaks_MCF.7_ZNF217.human_result_gene_score_sort	0.061273	9.57447e-82	0.0214725	1.01103e-12	0	Lapatinib
ENCFF001VRH_peaks_K562_eGFP.FOS.human_result_gene_score_sort	0.00786206	1.53325e-28	0	NA	NA	Lapatinib
ENCFF001VRJ_peaks_K562_eGFP.HDAC8.human_result_gene_score_sort	0.0137022	3.37317e-35	0	NA	NA	Lapatinib
ENCFF001VRK_peaks_K562_eGFP.JUNB.human_result_gene_score_sort	0.0100665	6.53128e-31	0	NA	NA	Lapatinib
ENCFF001VRM_peaks_K562_eGFP.NR4A1.human_result_gene_score_sort	0.0206306	5.41873e-27	0.00197441	0.00866281	0	Lapatinib
ENCFF002CDU_optimal_idr_thresholded_peaks_H1.hESC_KDM5A.human_result_gene_score_sort	0.00124779	0.19912	0	NA	NA	Lapatinib
ENCFF002CEK_optimal_idr_thresholded_peaks_K562_CHD1.human_result_gene_score_sort	0.00948541	6.03857e-13	0	NA	NA	Lapatinib
ENCFF002CEN_optimal_idr_thresholded_peaks_K562_HDAC1.human_result_gene_score_sort	0.00641303	7.30755e-08	0	NA	NA	Lapatinib
ENCFF002CEP_optimal_idr_thresholded_peaks_K562_HDAC6.human_result_gene_score_sort	0.0119417	0.00421152	0	NA	NA	Lapatinib
ENCFF002CER_optimal_idr_thresholded_peaks_K562_PHF8.human_result_gene_score_sort	0.0033629	2.90464e-09	0	NA	NA	Lapatinib
ENCFF002CES_optimal_idr_thresholded_peaks_K562_KDM5B.human_result_gene_score_sort	0.0059403	3.56835e-11	0	NA	NA	Lapatinib
ENCFF002CEU_optimal_idr_thresholded_peaks_K562_RBBP5.human_result_gene_score_sort	0.00180864	0.0490236	0	NA	NA	Lapatinib
ENCFF002CEV_optimal_idr_thresholded_peaks_K562_SAP30.human_result_gene_score_sort	0.00403133	0.000178712	0	NA	NA	Lapatinib
ENCFF002CEZ_optimal_idr_thresholded_peaks_fibroblast_of_dermis_EZH2.human_result_gene_score_sort	0.0175891	3.44991e-23	0.0101627	2.2692e-23	0	Lapatinib
ENCFF002CFI_optimal_idr_thresholded_peaks_A549_CREB1.human_result_gene_score_sort	0.00308899	3.51541e-05	0	NA	NA	Lapatinib
ENCFF002CGJ_optimal_idr_thresholded_peaks_Ishikawa_ESR1.human_result_gene_score_sort	0.0284758	1.67482e-46	0.0034188	0.0374063	0	Lapatinib
ENCFF002CGM_optimal_idr_thresholded_peaks_Ishikawa_NR3C1.human_result_gene_score_sort	0.0305415	2.25915e-43	0.0057979	0.000386392	0	Lapatinib
ENCFF002CGQ_optimal_idr_thresholded_peaks_GM12878_BATF.human_result_gene_score_sort	-0.000192184	0.84825	0	NA	NA	Lapatinib
ENCFF002CGR_optimal_idr_thresholded_peaks_GM12878_BCL11A.human_result_gene_score_sort	0.00141053	0.215719	0	NA	NA	Lapatinib
ENCFF002CGS_optimal_idr_thresholded_peaks_GM12878_BCL3.human_result_gene_score_sort	0.0107442	2.13345e-09	0	NA	NA	Lapatinib
ENCFF002CGV_optimal_idr_thresholded_peaks_GM12878_EBF1.human_result_gene_score_sort	0.00699358	7.261e-17	0	NA	NA	Lapatinib
ENCFF002CGZ_optimal_idr_thresholded_peaks_GM12878_FOXM1.human_result_gene_score_sort	0.0013428	0.164502	-0.00132414	1.70676e-08	0.339	Lapatinib
ENCFF002CHB_optimal_idr_thresholded_peaks_GM12878_IRF4.human_result_gene_score_sort	0.00224679	0.036248	0	NA	NA	Lapatinib
ENCFF002CHD_optimal_idr_thresholded_peaks_GM12878_MEF2C.human_result_gene_score_sort	0.00153045	0.333993	0	NA	NA	Lapatinib
ENCFF002CHE_optimal_idr_thresholded_peaks_GM12878_MTA3.human_result_gene_score_sort	0.00425553	0.0161575	0	NA	NA	Lapatinib
ENCFF002CHF_optimal_idr_thresholded_peaks_GM12878_NFATC1.human_result_gene_score_sort	0.00761848	0.00302744	0	NA	NA	Lapatinib
ENCFF002CHL_optimal_idr_thresholded_peaks_GM12878_PBX3.human_result_gene_score_sort	0.00370149	1.0001e-05	0	NA	NA	Lapatinib
ENCFF002CHS_optimal_idr_thresholded_peaks_GM12878_RUNX3.human_result_gene_score_sort	0.00299727	3.66051e-05	0	NA	NA	Lapatinib
ENCFF002CIA_optimal_idr_thresholded_peaks_GM12878_TCF3.human_result_gene_score_sort	0.0115666	4.63879e-23	0	NA	NA	Lapatinib
ENCFF002CIE_optimal_idr_thresholded_peaks_GM12878_ZEB1.human_result_gene_score_sort	0.0244591	1.73368e-84	0.0155258	4.95869e-53	0	Lapatinib
ENCFF002CII_optimal_idr_thresholded_peaks_GM12891_POU2F2.human_result_gene_score_sort	0.00724039	1.84572e-06	0	NA	NA	Lapatinib
ENCFF002CIM_optimal_idr_thresholded_peaks_GM12892_PAX5.human_result_gene_score_sort	0.0078164	1.82883e-11	0	NA	NA	Lapatinib
ENCFF002CIR_optimal_idr_thresholded_peaks_H1.hESC_ATF2.human_result_gene_score_sort	0.00562155	0.000150014	0	NA	NA	Lapatinib
ENCFF002CIX_optimal_idr_thresholded_peaks_H1.hESC_GABPA.human_result_gene_score_sort	0.00322627	0.00165001	0	NA	NA	Lapatinib
ENCFF002CJA_optimal_idr_thresholded_peaks_H1.hESC_NANOG.human_result_gene_score_sort	0.000828649	0.711912	0	NA	NA	Lapatinib
ENCFF002CJF_optimal_idr_thresholded_peaks_H1.hESC_POU5F1.human_result_gene_score_sort	0.00348673	0.179624	0	NA	NA	Lapatinib
ENCFF002CJJ_optimal_idr_thresholded_peaks_H1.hESC_SIX5.human_result_gene_score_sort	-0.00106723	0.47844	0	NA	NA	Lapatinib
ENCFF002CJM_optimal_idr_thresholded_peaks_H1.hESC_SP4.human_result_gene_score_sort	0.00483515	2.02063e-07	0	NA	NA	Lapatinib
ENCFF002CJP_optimal_idr_thresholded_peaks_H1.hESC_TAF7.human_result_gene_score_sort	0.00940859	2.28757e-06	0	NA	NA	Lapatinib
ENCFF002CJQ_optimal_idr_thresholded_peaks_H1.hESC_TCF12.human_result_gene_score_sort	0.0162189	3.34217e-16	0	NA	NA	Lapatinib
ENCFF002CJW_optimal_idr_thresholded_peaks_HCT116_ZBTB33.human_result_gene_score_sort	0.00448583	0.000540988	0	NA	NA	Lapatinib
ENCFF002CKE_optimal_idr_thresholded_peaks_HepG2_CEBPD.human_result_gene_score_sort	0.0137896	1.05856e-31	0	NA	NA	Lapatinib
ENCFF002CKH_optimal_idr_thresholded_peaks_HepG2_FOSL2.human_result_gene_score_sort	0.0138508	1.84123e-42	0	NA	NA	Lapatinib
ENCFF002CKK_optimal_idr_thresholded_peaks_HepG2_FOXA2.human_result_gene_score_sort	0.0128899	4.82617e-44	0	NA	NA	Lapatinib
ENCFF002CKM_optimal_idr_thresholded_peaks_HepG2_HDAC2.human_result_gene_score_sort	0.0158462	4.25606e-47	0	NA	NA	Lapatinib
ENCFF002CKN_optimal_idr_thresholded_peaks_HepG2_HNF4A.human_result_gene_score_sort	0.020583	6.31966e-66	0.00480899	0.147017	0	Lapatinib
ENCFF002CKO_optimal_idr_thresholded_peaks_HepG2_HNF4G.human_result_gene_score_sort	0.0204689	7.88021e-70	0.00450466	0.0405186	0	Lapatinib
ENCFF002CKP_optimal_idr_thresholded_peaks_HepG2_JUND.human_result_gene_score_sort	0.0142847	2.69161e-39	0	NA	NA	Lapatinib
ENCFF002CKQ_optimal_idr_thresholded_peaks_HepG2_MBD4.human_result_gene_score_sort	0.014775	3.13425e-07	0	NA	NA	Lapatinib
ENCFF002CKR_optimal_idr_thresholded_peaks_HepG2_MYBL2.human_result_gene_score_sort	0.0108061	1.14667e-15	0	NA	NA	Lapatinib
ENCFF002CKS_optimal_idr_thresholded_peaks_HepG2_NFIC.human_result_gene_score_sort	0.013087	4.13511e-21	0	NA	NA	Lapatinib
ENCFF002CKZ_optimal_idr_thresholded_peaks_HepG2_RXRA.human_result_gene_score_sort	0.0203177	1.85525e-56	0	NA	NA	Lapatinib
ENCFF002CLA_optimal_idr_thresholded_peaks_HepG2_SIN3A.human_result_gene_score_sort	0.00541186	1.70298e-13	0	NA	NA	Lapatinib
ENCFF002CLB_optimal_idr_thresholded_peaks_HepG2_SP1.human_result_gene_score_sort	0.0128496	3.74555e-54	0	NA	NA	Lapatinib
ENCFF002CLC_optimal_idr_thresholded_peaks_HepG2_SP2.human_result_gene_score_sort	-0.00333263	0.0176728	0	NA	NA	Lapatinib
ENCFF002CLD_optimal_idr_thresholded_peaks_HepG2_SRF.human_result_gene_score_sort	0.00360181	0.0931141	0	NA	NA	Lapatinib
ENCFF002CLE_optimal_idr_thresholded_peaks_HepG2_TAF1.human_result_gene_score_sort	0.00807736	6.81716e-31	0	NA	NA	Lapatinib
ENCFF002CLG_optimal_idr_thresholded_peaks_HepG2_TEAD4.human_result_gene_score_sort	0.0103406	2.17214e-20	0	NA	NA	Lapatinib
ENCFF002CLH_optimal_idr_thresholded_peaks_HepG2_USF1.human_result_gene_score_sort	0.00808893	8.16063e-21	0	NA	NA	Lapatinib
ENCFF002CLI_optimal_idr_thresholded_peaks_HepG2_YY1.human_result_gene_score_sort	0.00490883	4.82657e-10	0	NA	NA	Lapatinib
ENCFF002CLK_optimal_idr_thresholded_peaks_HepG2_ZBTB7A.human_result_gene_score_sort	0.013932	9.8534e-31	0	NA	NA	Lapatinib
ENCFF002CLN_optimal_idr_thresholded_peaks_K562_ATF3.human_result_gene_score_sort	0.00703446	1.34597e-07	0	NA	NA	Lapatinib
ENCFF002CLQ_optimal_idr_thresholded_peaks_K562_CBX3.human_result_gene_score_sort	0.00534968	2.75893e-11	0	NA	NA	Lapatinib
ENCFF002CLT_optimal_idr_thresholded_peaks_K562_CTCFL.human_result_gene_score_sort	0.0106437	9.01786e-23	0	NA	NA	Lapatinib
ENCFF002CLU_optimal_idr_thresholded_peaks_K562_E2F6.human_result_gene_score_sort	0.00743833	2.08514e-21	0	NA	NA	Lapatinib
ENCFF002CLV_optimal_idr_thresholded_peaks_K562_EGR1.human_result_gene_score_sort	0.0114608	8.78101e-28	0	NA	NA	Lapatinib
ENCFF002CLW_optimal_idr_thresholded_peaks_K562_ELF1.human_result_gene_score_sort	0.00553753	1.428e-17	0	NA	NA	Lapatinib
ENCFF002CLX_optimal_idr_thresholded_peaks_K562_ETS1.human_result_gene_score_sort	0.0065725	8.88272e-09	0	NA	NA	Lapatinib
ENCFF002CLY_optimal_idr_thresholded_peaks_K562_FOSL1.human_result_gene_score_sort	0.00753894	1.0891e-09	0	NA	NA	Lapatinib
ENCFF002CMD_optimal_idr_thresholded_peaks_K562_MEF2A.human_result_gene_score_sort	0.00525459	0.0356521	0	NA	NA	Lapatinib
ENCFF002CME_optimal_idr_thresholded_peaks_K562_NR2F2.human_result_gene_score_sort	0.0111565	3.68262e-20	0	NA	NA	Lapatinib
ENCFF002CMG_optimal_idr_thresholded_peaks_K562_PML.human_result_gene_score_sort	0.00442711	0.000194495	0	NA	NA	Lapatinib
ENCFF002CMJ_optimal_idr_thresholded_peaks_K562_SPI1.human_result_gene_score_sort	0.006467	1.39024e-15	0	NA	NA	Lapatinib
ENCFF002CMK_optimal_idr_thresholded_peaks_K562_RAD21.human_result_gene_score_sort	0.0108938	2.9812e-38	0.000280854	0.0070857	0	Lapatinib
ENCFF002CMQ_optimal_idr_thresholded_peaks_K562_STAT5A.human_result_gene_score_sort	0.00576226	3.45022e-07	0	NA	NA	Lapatinib
ENCFF002CMU_optimal_idr_thresholded_peaks_K562_THAP1.human_result_gene_score_sort	0.00259181	0.056431	0	NA	NA	Lapatinib
ENCFF002CND_optimal_idr_thresholded_peaks_PFSK.1_FOXP2.human_result_gene_score_sort	0.00314498	0.00782676	-0.00601798	1.39014e-27	0.119	Lapatinib
ENCFF002CNK_optimal_idr_thresholded_peaks_SK.N.SH_REST.human_result_gene_score_sort	-0.00549997	2.0024e-05	-0.00564179	5.45465e-19	0	Lapatinib
ENCFF002CNX_optimal_idr_thresholded_peaks_T47D_FOXA1.human_result_gene_score_sort	0.0216905	1.06517e-97	0.0048769	5.18621e-07	0	Lapatinib
ENCFF002CNZ_optimal_idr_thresholded_peaks_T47D_EP300.human_result_gene_score_sort	0.0328632	7.81585e-117	0.0117362	4.699e-09	0	Lapatinib
ENCFF002CPU_optimal_idr_thresholded_peaks_GM12878_WRNIP1.human_result_gene_score_sort	0.00355747	0.011614	0	NA	NA	Lapatinib
ENCFF002CQP_optimal_idr_thresholded_peaks_H1.hESC_BACH1.human_result_gene_score_sort	0.00798697	1.13798e-06	0	NA	NA	Lapatinib
ENCFF002CRG_optimal_idr_thresholded_peaks_H1.hESC_SUZ12.human_result_gene_score_sort	-0.00679584	0.00499347	-0.000428349	0.0009409	0.077	Lapatinib
ENCFF002CRN_optimal_idr_thresholded_peaks_HEK293_TRIM28.human_result_gene_score_sort	-0.00516239	0.00139027	-0.00250935	1.81476e-05	0.008	Lapatinib
ENCFF002CRU_optimal_idr_thresholded_peaks_HeLa.S3_SMARCC2.human_result_gene_score_sort	0.00421934	0.000293693	0	NA	NA	Lapatinib
ENCFF002CRY_optimal_idr_thresholded_peaks_HeLa.S3_BRF2.human_result_gene_score_sort	-0.00478409	0.257424	0	NA	NA	Lapatinib
ENCFF002CRZ_optimal_idr_thresholded_peaks_HeLa.S3_SMARCA4.human_result_gene_score_sort	0.00718064	5.15694e-07	0	NA	NA	Lapatinib
ENCFF002CSF_optimal_idr_thresholded_peaks_HeLa.S3_RCOR1.human_result_gene_score_sort	0.0125548	4.08119e-27	0	NA	NA	Lapatinib
ENCFF002CSH_optimal_idr_thresholded_peaks_HeLa.S3_E2F4.human_result_gene_score_sort	-0.00689527	6.43959e-10	-0.00416777	8.09669e-10	0	Lapatinib
ENCFF002CSL_optimal_idr_thresholded_peaks_HeLa.S3_GTF2F1.human_result_gene_score_sort	0.0104089	3.36804e-11	0	NA	NA	Lapatinib
ENCFF002CSR_optimal_idr_thresholded_peaks_HeLa.S3_MAX.human_result_gene_score_sort	0.00823849	3.03692e-33	0	NA	NA	Lapatinib
ENCFF002CTE_optimal_idr_thresholded_peaks_HeLa.S3_SMC3.human_result_gene_score_sort	0.00948344	7.56184e-34	0	NA	NA	Lapatinib
ENCFF002CTG_optimal_idr_thresholded_peaks_HeLa.S3_STAT1.human_result_gene_score_sort	0.0203973	1.18716e-14	0	NA	NA	Lapatinib
ENCFF002CTO_optimal_idr_thresholded_peaks_HeLa.S3_ZKSCAN1.human_result_gene_score_sort	0.0114463	3.25538e-09	0	NA	NA	Lapatinib
ENCFF002CTV_optimal_idr_thresholded_peaks_HepG2_CEBPB.human_result_gene_score_sort	0.0122467	2.93552e-34	0	NA	NA	Lapatinib
ENCFF002CUA_optimal_idr_thresholded_peaks_HepG2_ESRRA.human_result_gene_score_sort	0.0138265	7.57259e-14	0	NA	NA	Lapatinib
ENCFF002CUD_optimal_idr_thresholded_peaks_HepG2_HSF1.human_result_gene_score_sort	0.007057	0.00547058	0	NA	NA	Lapatinib
ENCFF002CUL_optimal_idr_thresholded_peaks_HepG2_MXI1.human_result_gene_score_sort	0.00706775	3.43851e-21	0	NA	NA	Lapatinib
ENCFF002CUV_optimal_idr_thresholded_peaks_HepG2_SREBF1.human_result_gene_score_sort	0.0131861	3.09917e-09	0	NA	NA	Lapatinib
ENCFF002CVI_optimal_idr_thresholded_peaks_IMR.90_MAFK.human_result_gene_score_sort	-0.0094617	6.88786e-15	-0.00626369	1.81594e-16	0	Lapatinib
ENCFF002CVM_optimal_idr_thresholded_peaks_K562_ATF1.human_result_gene_score_sort	0.00154176	0.0878322	0	NA	NA	Lapatinib
ENCFF002CVQ_optimal_idr_thresholded_peaks_K562_BHLHE40.human_result_gene_score_sort	0.0077048	1.49127e-18	0	NA	NA	Lapatinib
ENCFF002CVR_optimal_idr_thresholded_peaks_K562_BRF1.human_result_gene_score_sort	0.00434292	0.176646	0	NA	NA	Lapatinib
ENCFF002CVU_optimal_idr_thresholded_peaks_K562_CCNT2.human_result_gene_score_sort	0.010365	2.31171e-21	0	NA	NA	Lapatinib
ENCFF002CWP_optimal_idr_thresholded_peaks_K562_GATA1.human_result_gene_score_sort	0.0142646	1.53232e-13	0	NA	NA	Lapatinib
ENCFF002CWQ_optimal_idr_thresholded_peaks_K562_GATA2.human_result_gene_score_sort	0.0109671	9.11582e-17	0	NA	NA	Lapatinib
ENCFF002CWT_optimal_idr_thresholded_peaks_K562_HMGN3.human_result_gene_score_sort	0.0100254	3.30649e-23	0	NA	NA	Lapatinib
ENCFF002CWY_optimal_idr_thresholded_peaks_K562_IRF1.human_result_gene_score_sort	0.00706265	6.58638e-19	0	NA	NA	Lapatinib
ENCFF002CXH_optimal_idr_thresholded_peaks_K562_NFE2.human_result_gene_score_sort	0.00209636	0.155569	0	NA	NA	Lapatinib
ENCFF002CXT_optimal_idr_thresholded_peaks_K562_POLR3G.human_result_gene_score_sort	0.00540624	0.130438	0	NA	NA	Lapatinib
ENCFF002CXZ_optimal_idr_thresholded_peaks_K562_SIRT6.human_result_gene_score_sort	0.00257503	0.14901	0	NA	NA	Lapatinib
ENCFF002CYF_optimal_idr_thresholded_peaks_K562_STAT2.human_result_gene_score_sort	0.00856102	8.27392e-05	0	NA	NA	Lapatinib
ENCFF002CYH_optimal_idr_thresholded_peaks_K562_TAL1.human_result_gene_score_sort	0.00680942	5.09795e-12	0	NA	NA	Lapatinib
ENCFF002CYI_optimal_idr_thresholded_peaks_K562_TBL1XR1.human_result_gene_score_sort	0.0118349	2.15789e-09	0	NA	NA	Lapatinib
ENCFF002CYO_optimal_idr_thresholded_peaks_K562_UBTF.human_result_gene_score_sort	0.0128037	4.87177e-17	0	NA	NA	Lapatinib
ENCFF002DAC_optimal_idr_thresholded_peaks_U2OS_SETDB1.human_result_gene_score_sort	-0.00391609	0.00643215	0	NA	NA	Lapatinib
ENCFF002DBI_optimal_idr_thresholded_peaks_MCF.7_MYC.human_result_gene_score_sort	0.0165736	3.17701e-85	0.00705699	6.38658e-25	0	Lapatinib
ENCFF438LMF_conservative_idr_thresholded_peaks_K562_CREM.human_result_gene_score_sort	0.00323827	1.20916e-07	0	NA	NA	Lapatinib
ENCFF851DBO_optimal_idr_thresholded_peaks_K562_SMAD5.human_result_gene_score_sort	0.00657503	5.94296e-06	0	NA	NA	Lapatinib
ENCFF001USR_peaks_H1.hESC_MYC.human_result_gene_score_sort	-0.00769689	2.29355e-14	-0.00448725	4.97004e-08	0	Nilotinib
ENCFF001VDT_peaks_GM08714_ZNF274.human_result_gene_score_sort	0.011814	3.39764e-09	0.00349748	0.00150054	0	Nilotinib
ENCFF001VDY_peaks_GM12878_CUX1.human_result_gene_score_sort	-0.0190087	0.00564713	0	NA	NA	Nilotinib
ENCFF001VEH_peaks_GM12878_ESRRA.human_result_gene_score_sort	-0.0128578	7.47939e-13	-0.00424331	9.3733e-06	0	Nilotinib
ENCFF001VES_peaks_GM12878_NFE2.human_result_gene_score_sort	-0.0056541	0.00828722	0	NA	NA	Nilotinib
ENCFF001VFV_peaks_GM12878_ZZZ3.human_result_gene_score_sort	-0.00432838	0.0518236	0	NA	NA	Nilotinib
ENCFF001VGU_peaks_H1.hESC_CTBP2.human_result_gene_score_sort	0.00132516	0.780341	0	NA	NA	Nilotinib
ENCFF001VHP_peaks_HEK293_ZNF263.human_result_gene_score_sort	-0.00993186	1.14976e-08	-0.000748058	0.00224353	0	Nilotinib
ENCFF001VII_peaks_HeLa.S3_ELK4.human_result_gene_score_sort	-0.00325967	3.3504e-07	0	NA	NA	Nilotinib
ENCFF001VIK_peaks_HeLa.S3_KAT2A.human_result_gene_score_sort	-0.00354031	0.00423709	0	NA	NA	Nilotinib
ENCFF001VIP_peaks_HeLa.S3_IRF3.human_result_gene_score_sort	-0.0293605	0.000112668	0	NA	NA	Nilotinib
ENCFF001VIW_peaks_HeLa.S3_NFYA.human_result_gene_score_sort	-0.00545709	4.19725e-09	0	NA	NA	Nilotinib
ENCFF001VJR_peaks_HeLa.S3_ZNF143.human_result_gene_score_sort	-0.0191343	0.0106175	0	NA	NA	Nilotinib
ENCFF001VLA_peaks_HepG2_SREBF1.human_result_gene_score_sort	0.00672535	0.00889534	0	NA	NA	Nilotinib
ENCFF001VLB_peaks_HepG2_SREBF2.human_result_gene_score_sort	0.00705961	0.000258853	0.00231522	0.000309098	0.008	Nilotinib
ENCFF001VMA_peaks_K562_BDP1.human_result_gene_score_sort	-0.00632285	0.00641264	0	NA	NA	Nilotinib
ENCFF001VMC_peaks_K562_BRF1.human_result_gene_score_sort	-0.00404657	0.0624375	0	NA	NA	Nilotinib
ENCFF001VMO_peaks_K562_JUN.human_result_gene_score_sort	-0.00201435	0.000412313	0	NA	NA	Nilotinib
ENCFF001VNA_peaks_K562_E2F6.human_result_gene_score_sort	-0.000918705	0.239386	0	NA	NA	Nilotinib
ENCFF001VNF_peaks_K562_GTF2B.human_result_gene_score_sort	0.00234786	0.157308	0.00311891	5.02703e-05	0.016	Nilotinib
ENCFF001VNH_peaks_K562_HCFC1.human_result_gene_score_sort	-0.00689387	0.0132277	0	NA	NA	Nilotinib
ENCFF001VNI_peaks_K562_HMGN3.human_result_gene_score_sort	-0.00538836	0.0195339	0	NA	NA	Nilotinib
ENCFF001VNO_peaks_K562_TRIM28.human_result_gene_score_sort	0.0224037	9.42564e-14	0.00462845	0.119854	0	Nilotinib
ENCFF001VOO_peaks_K562_POLR3A.human_result_gene_score_sort	-0.00848343	0.00677357	0	NA	NA	Nilotinib
ENCFF001VPI_peaks_K562_XRCC4.human_result_gene_score_sort	-0.00578367	0.0603841	0	NA	NA	Nilotinib
ENCFF001VPP_peaks_K562_ZNF384.human_result_gene_score_sort	-0.0018805	0.564735	0	NA	NA	Nilotinib
ENCFF001VPQ_peaks_K562_ZMIZ1.human_result_gene_score_sort	-0.00545177	0.0693215	0	NA	NA	Nilotinib
ENCFF001VQJ_peaks_MCF.7_ZNF217.human_result_gene_score_sort	0.00161129	0.458553	0	NA	NA	Nilotinib
ENCFF001VRG_peaks_U2OS_SETDB1.human_result_gene_score_sort	0.00566106	2.86542e-12	0.00209758	0.000740193	0	Nilotinib
ENCFF001VRJ_peaks_K562_eGFP.HDAC8.human_result_gene_score_sort	0.00139685	0.0623104	0.000862771	0.002047	0	Nilotinib
ENCFF001VRK_peaks_K562_eGFP.JUNB.human_result_gene_score_sort	-0.0010784	0.0672711	0	NA	NA	Nilotinib
ENCFF001VRM_peaks_K562_eGFP.NR4A1.human_result_gene_score_sort	0.00152748	0.239109	0	NA	NA	Nilotinib
ENCFF002CDU_optimal_idr_thresholded_peaks_H1.hESC_KDM5A.human_result_gene_score_sort	-0.000846188	0.197273	0	NA	NA	Nilotinib
ENCFF002CEN_optimal_idr_thresholded_peaks_K562_HDAC1.human_result_gene_score_sort	-0.00192591	0.0167137	0	NA	NA	Nilotinib
ENCFF002CEP_optimal_idr_thresholded_peaks_K562_HDAC6.human_result_gene_score_sort	-0.00467128	0.0974241	0	NA	NA	Nilotinib
ENCFF002CER_optimal_idr_thresholded_peaks_K562_PHF8.human_result_gene_score_sort	-0.00115057	0.00264417	0	NA	NA	Nilotinib
ENCFF002CES_optimal_idr_thresholded_peaks_K562_KDM5B.human_result_gene_score_sort	-0.000632446	0.296933	0	NA	NA	Nilotinib
ENCFF002CEU_optimal_idr_thresholded_peaks_K562_RBBP5.human_result_gene_score_sort	0.00220599	0.000377417	0	NA	NA	Nilotinib
ENCFF002CEV_optimal_idr_thresholded_peaks_K562_SAP30.human_result_gene_score_sort	-0.00177447	0.014605	0	NA	NA	Nilotinib
ENCFF002CEZ_optimal_idr_thresholded_peaks_fibroblast_of_dermis_EZH2.human_result_gene_score_sort	-0.00340854	0.00448474	0	NA	NA	Nilotinib
ENCFF002CFI_optimal_idr_thresholded_peaks_A549_CREB1.human_result_gene_score_sort	-0.0030107	2.33635e-09	0	NA	NA	Nilotinib
ENCFF002CFN_optimal_idr_thresholded_peaks_A549_FOSL2.human_result_gene_score_sort	-0.00401464	3.01995e-07	-0.00137212	8.42564e-06	0	Nilotinib
ENCFF002CFQ_optimal_idr_thresholded_peaks_A549_NR3C1.human_result_gene_score_sort	-0.00617524	0.00960471	0	NA	NA	Nilotinib
ENCFF002CGG_optimal_idr_thresholded_peaks_A549_ZBTB33.human_result_gene_score_sort	-0.00230134	0.00634306	0	NA	NA	Nilotinib
ENCFF002CGJ_optimal_idr_thresholded_peaks_Ishikawa_ESR1.human_result_gene_score_sort	-0.00117367	0.383793	0	NA	NA	Nilotinib
ENCFF002CGO_optimal_idr_thresholded_peaks_GM12878_ATF2.human_result_gene_score_sort	-0.0105436	9.02197e-64	-0.00217674	0.126923	0	Nilotinib
ENCFF002CGQ_optimal_idr_thresholded_peaks_GM12878_BATF.human_result_gene_score_sort	-0.00844581	9.21125e-36	0	NA	NA	Nilotinib
ENCFF002CGR_optimal_idr_thresholded_peaks_GM12878_BCL11A.human_result_gene_score_sort	-0.0113068	3.26806e-49	0	NA	NA	Nilotinib
ENCFF002CGS_optimal_idr_thresholded_peaks_GM12878_BCL3.human_result_gene_score_sort	-0.0166833	2.52432e-43	0	NA	NA	Nilotinib
ENCFF002CGU_optimal_idr_thresholded_peaks_GM12878_CEBPB.human_result_gene_score_sort	-0.0088739	4.98657e-33	0	NA	NA	Nilotinib
ENCFF002CGV_optimal_idr_thresholded_peaks_GM12878_EBF1.human_result_gene_score_sort	-0.00900734	2.50193e-57	-0.00115605	0.198901	0	Nilotinib
ENCFF002CGW_optimal_idr_thresholded_peaks_GM12878_EGR1.human_result_gene_score_sort	-0.0052363	9.65324e-13	0	NA	NA	Nilotinib
ENCFF002CGX_optimal_idr_thresholded_peaks_GM12878_ELF1.human_result_gene_score_sort	-0.00384236	1.00001e-17	0	NA	NA	Nilotinib
ENCFF002CGY_optimal_idr_thresholded_peaks_GM12878_ETS1.human_result_gene_score_sort	-0.00260459	0.000439008	0	NA	NA	Nilotinib
ENCFF002CGZ_optimal_idr_thresholded_peaks_GM12878_FOXM1.human_result_gene_score_sort	-0.011551	7.44633e-71	-0.00203602	0.719305	0	Nilotinib
ENCFF002CHB_optimal_idr_thresholded_peaks_GM12878_IRF4.human_result_gene_score_sort	-0.0102213	1.82816e-45	0	NA	NA	Nilotinib
ENCFF002CHC_optimal_idr_thresholded_peaks_GM12878_MEF2A.human_result_gene_score_sort	-0.0105208	7.12501e-48	-0.000731923	0.0274869	0	Nilotinib
ENCFF002CHD_optimal_idr_thresholded_peaks_GM12878_MEF2C.human_result_gene_score_sort	-0.0129343	8.43275e-34	0	NA	NA	Nilotinib
ENCFF002CHE_optimal_idr_thresholded_peaks_GM12878_MTA3.human_result_gene_score_sort	-0.0170917	1.0437e-46	0	NA	NA	Nilotinib
ENCFF002CHF_optimal_idr_thresholded_peaks_GM12878_NFATC1.human_result_gene_score_sort	-0.0221543	1.66465e-37	0	NA	NA	Nilotinib
ENCFF002CHG_optimal_idr_thresholded_peaks_GM12878_NFIC.human_result_gene_score_sort	-0.0109868	9.8416e-55	0	NA	NA	Nilotinib
ENCFF002CHK_optimal_idr_thresholded_peaks_GM12878_PAX5.human_result_gene_score_sort	-0.0103177	5.48482e-54	-0.000360559	0.54498	0	Nilotinib
ENCFF002CHL_optimal_idr_thresholded_peaks_GM12878_PBX3.human_result_gene_score_sort	-0.00309952	4.30881e-08	0	NA	NA	Nilotinib
ENCFF002CHM_optimal_idr_thresholded_peaks_GM12878_PML.human_result_gene_score_sort	-0.0103198	2.44082e-36	-0.00194497	2.16494e-05	0	Nilotinib
ENCFF002CHP_optimal_idr_thresholded_peaks_GM12878_POU2F2.human_result_gene_score_sort	-0.0123835	2.94965e-54	-0.0017031	0.0505707	0	Nilotinib
ENCFF002CHQ_optimal_idr_thresholded_peaks_GM12878_SPI1.human_result_gene_score_sort	-0.00780817	9.60518e-53	-0.00234377	3.03187e-05	0	Nilotinib
ENCFF002CHR_optimal_idr_thresholded_peaks_GM12878_RAD21.human_result_gene_score_sort	-0.00543072	1.49165e-29	-0.00143221	2.44178e-06	0	Nilotinib
ENCFF002CHS_optimal_idr_thresholded_peaks_GM12878_RUNX3.human_result_gene_score_sort	-0.00788987	1.06933e-58	0	NA	NA	Nilotinib
ENCFF002CHT_optimal_idr_thresholded_peaks_GM12878_RXRA.human_result_gene_score_sort	-0.00389525	3.71146e-05	0.00128888	8.31324e-08	0	Nilotinib
ENCFF002CHV_optimal_idr_thresholded_peaks_GM12878_SP1.human_result_gene_score_sort	-0.00612233	4.34055e-21	0	NA	NA	Nilotinib
ENCFF002CHW_optimal_idr_thresholded_peaks_GM12878_SRF.human_result_gene_score_sort	-0.00647346	5.20724e-08	0	NA	NA	Nilotinib
ENCFF002CHX_optimal_idr_thresholded_peaks_GM12878_STAT5A.human_result_gene_score_sort	-0.0167133	1.58898e-33	0	NA	NA	Nilotinib
ENCFF002CHY_optimal_idr_thresholded_peaks_GM12878_TAF1.human_result_gene_score_sort	-0.00545637	1.10985e-24	0	NA	NA	Nilotinib
ENCFF002CHZ_optimal_idr_thresholded_peaks_GM12878_TCF12.human_result_gene_score_sort	-0.0129674	3.83431e-63	-0.00355538	0.000479456	0	Nilotinib
ENCFF002CIA_optimal_idr_thresholded_peaks_GM12878_TCF3.human_result_gene_score_sort	-0.0117542	2.81408e-50	0	NA	NA	Nilotinib
ENCFF002CIB_optimal_idr_thresholded_peaks_GM12878_USF1.human_result_gene_score_sort	-0.00208629	2.88611e-05	0	NA	NA	Nilotinib
ENCFF002CIC_optimal_idr_thresholded_peaks_GM12878_YY1.human_result_gene_score_sort	-0.00258111	5.54146e-07	0	NA	NA	Nilotinib
ENCFF002CIE_optimal_idr_thresholded_peaks_GM12878_ZEB1.human_result_gene_score_sort	-0.00644488	4.06016e-14	0	NA	NA	Nilotinib
ENCFF002CIW_optimal_idr_thresholded_peaks_H1.hESC_FOSL1.human_result_gene_score_sort	0.000581364	0.735651	0	NA	NA	Nilotinib
ENCFF002CIX_optimal_idr_thresholded_peaks_H1.hESC_GABPA.human_result_gene_score_sort	-0.00199706	0.00392371	0	NA	NA	Nilotinib
ENCFF002CIY_optimal_idr_thresholded_peaks_H1.hESC_HDAC2.human_result_gene_score_sort	-0.00103778	0.102475	0	NA	NA	Nilotinib
ENCFF002CJA_optimal_idr_thresholded_peaks_H1.hESC_NANOG.human_result_gene_score_sort	-0.00222602	0.141849	0	NA	NA	Nilotinib
ENCFF002CJF_optimal_idr_thresholded_peaks_H1.hESC_POU5F1.human_result_gene_score_sort	0.000102273	0.953526	0	NA	NA	Nilotinib
ENCFF002CJJ_optimal_idr_thresholded_peaks_H1.hESC_SIX5.human_result_gene_score_sort	0.00224607	0.0271757	0.00122472	4.73177e-05	0.048	Nilotinib
ENCFF002CJM_optimal_idr_thresholded_peaks_H1.hESC_SP4.human_result_gene_score_sort	-0.00223765	0.000369893	0	NA	NA	Nilotinib
ENCFF002CJP_optimal_idr_thresholded_peaks_H1.hESC_TAF7.human_result_gene_score_sort	-0.00402227	0.00277991	0	NA	NA	Nilotinib
ENCFF002CKB_optimal_idr_thresholded_peaks_HepG2_ATF3.human_result_gene_score_sort	-0.00277436	6.28279e-05	0	NA	NA	Nilotinib
ENCFF002CKE_optimal_idr_thresholded_peaks_HepG2_CEBPD.human_result_gene_score_sort	-0.000805796	0.311807	2.50057e-05	0.0072735	0.303	Nilotinib
ENCFF002CKJ_optimal_idr_thresholded_peaks_HepG2_FOXA1.human_result_gene_score_sort	0.00158581	0.0166882	0	NA	NA	Nilotinib
ENCFF002CKK_optimal_idr_thresholded_peaks_HepG2_FOXA2.human_result_gene_score_sort	0.00124033	0.0480322	0	NA	NA	Nilotinib
ENCFF002CKO_optimal_idr_thresholded_peaks_HepG2_HNF4G.human_result_gene_score_sort	-7.08554e-05	0.928224	0	NA	NA	Nilotinib
ENCFF002CKQ_optimal_idr_thresholded_peaks_HepG2_MBD4.human_result_gene_score_sort	-0.000274696	0.888063	0	NA	NA	Nilotinib
ENCFF002CKR_optimal_idr_thresholded_peaks_HepG2_MYBL2.human_result_gene_score_sort	-0.00184028	0.0436074	0	NA	NA	Nilotinib
ENCFF002CLC_optimal_idr_thresholded_peaks_HepG2_SP2.human_result_gene_score_sort	-0.00436056	4.27657e-06	0	NA	NA	Nilotinib
ENCFF002CLQ_optimal_idr_thresholded_peaks_K562_CBX3.human_result_gene_score_sort	0.00212833	8.82633e-05	0	NA	NA	Nilotinib
ENCFF002CLT_optimal_idr_thresholded_peaks_K562_CTCFL.human_result_gene_score_sort	-0.00220991	0.00256654	0	NA	NA	Nilotinib
ENCFF002CMA_optimal_idr_thresholded_peaks_K562_GATA2.human_result_gene_score_sort	0.00638622	6.36948e-21	0	NA	NA	Nilotinib
ENCFF002CME_optimal_idr_thresholded_peaks_K562_NR2F2.human_result_gene_score_sort	0.0033609	4.1703e-05	0	NA	NA	Nilotinib
ENCFF002CMT_optimal_idr_thresholded_peaks_K562_TEAD4.human_result_gene_score_sort	0.00470705	7.2344e-16	0.000143905	0.607478	0	Nilotinib
ENCFF002CMU_optimal_idr_thresholded_peaks_K562_THAP1.human_result_gene_score_sort	-0.000702494	0.443926	0	NA	NA	Nilotinib
ENCFF002CMZ_optimal_idr_thresholded_peaks_K562_ZBTB7A.human_result_gene_score_sort	0.000752408	0.305489	0.000702856	0.000182305	0.011	Nilotinib
ENCFF002CNH_optimal_idr_thresholded_peaks_SK.N.MC_FOXP2.human_result_gene_score_sort	0.00127805	0.0589653	0.0018176	6.09678e-08	0.238	Nilotinib
ENCFF002COA_optimal_idr_thresholded_peaks_U.87_MG_REST.human_result_gene_score_sort	-0.00651159	2.51116e-09	-0.00221524	0.00040249	0	Nilotinib
ENCFF002COK_optimal_idr_thresholded_peaks_GM12878_BHLHE40.human_result_gene_score_sort	-0.00785366	4.90336e-27	0	NA	NA	Nilotinib
ENCFF002COM_optimal_idr_thresholded_peaks_GM12878_FOS.human_result_gene_score_sort	-0.00251257	4.16437e-05	0	NA	NA	Nilotinib
ENCFF002CON_optimal_idr_thresholded_peaks_GM12878_CHD1.human_result_gene_score_sort	-0.00570416	3.20049e-16	0	NA	NA	Nilotinib
ENCFF002COO_optimal_idr_thresholded_peaks_GM12878_CHD2.human_result_gene_score_sort	-0.00313501	4.72271e-10	0	NA	NA	Nilotinib
ENCFF002COR_optimal_idr_thresholded_peaks_GM12878_E2F4.human_result_gene_score_sort	-0.00721891	1.96504e-21	-0.00377942	2.57038e-09	0	Nilotinib
ENCFF002COT_optimal_idr_thresholded_peaks_GM12878_ELK1.human_result_gene_score_sort	-0.00619276	4.13941e-07	0	NA	NA	Nilotinib
ENCFF002COU_optimal_idr_thresholded_peaks_GM12878_IKZF1.human_result_gene_score_sort	-0.0117047	3.19756e-37	-6.98096e-05	0.560554	0	Nilotinib
ENCFF002COV_optimal_idr_thresholded_peaks_GM12878_JUND.human_result_gene_score_sort	-0.00610644	2.55342e-07	0	NA	NA	Nilotinib
ENCFF002COW_optimal_idr_thresholded_peaks_GM12878_MAX.human_result_gene_score_sort	-0.00519149	2.50316e-17	0	NA	NA	Nilotinib
ENCFF002COY_optimal_idr_thresholded_peaks_GM12878_MXI1.human_result_gene_score_sort	-0.00536459	8.09747e-27	0	NA	NA	Nilotinib
ENCFF002CPA_optimal_idr_thresholded_peaks_GM12878_RELA.human_result_gene_score_sort	-0.0128565	3.9872e-55	-0.000701106	0.554246	0	Nilotinib
ENCFF002CPC_optimal_idr_thresholded_peaks_GM12878_NFYB.human_result_gene_score_sort	-0.00587734	4.38139e-13	0	NA	NA	Nilotinib
ENCFF002CPD_optimal_idr_thresholded_peaks_GM12878_NRF1.human_result_gene_score_sort	-0.00332787	2.45619e-10	-0.000820844	0.00056212	0	Nilotinib
ENCFF002CPE_optimal_idr_thresholded_peaks_GM12878_EP300.human_result_gene_score_sort	-0.0125311	3.23688e-49	0	NA	NA	Nilotinib
ENCFF002CPJ_optimal_idr_thresholded_peaks_GM12878_POLR3G.human_result_gene_score_sort	-0.00472081	0.0240628	0	NA	NA	Nilotinib
ENCFF002CPL_optimal_idr_thresholded_peaks_GM12878_RFX5.human_result_gene_score_sort	-0.0153926	1.10274e-21	-0.00688597	1.38585e-07	0	Nilotinib
ENCFF002CPM_optimal_idr_thresholded_peaks_GM12878_SIN3A.human_result_gene_score_sort	-0.00647767	3.52304e-31	-0.00145963	0.0264364	0	Nilotinib
ENCFF002CPN_optimal_idr_thresholded_peaks_GM12878_SMC3.human_result_gene_score_sort	-0.00483805	3.01344e-28	0	NA	NA	Nilotinib
ENCFF002CPP_optimal_idr_thresholded_peaks_GM12878_STAT3.human_result_gene_score_sort	-0.00947738	3.5036e-24	0	NA	NA	Nilotinib
ENCFF002CPQ_optimal_idr_thresholded_peaks_GM12878_TBL1XR1.human_result_gene_score_sort	-0.00947286	7.58599e-48	0	NA	NA	Nilotinib
ENCFF002CPR_optimal_idr_thresholded_peaks_GM12878_TBP.human_result_gene_score_sort	-0.0120836	8.05231e-25	0	NA	NA	Nilotinib
ENCFF002CPS_optimal_idr_thresholded_peaks_GM12878_NR2C2.human_result_gene_score_sort	-0.00218334	0.0271471	0	NA	NA	Nilotinib
ENCFF002CPT_optimal_idr_thresholded_peaks_GM12878_USF2.human_result_gene_score_sort	-0.00316542	6.19177e-06	0	NA	NA	Nilotinib
ENCFF002CPU_optimal_idr_thresholded_peaks_GM12878_WRNIP1.human_result_gene_score_sort	-0.0124649	2.25415e-39	0	NA	NA	Nilotinib
ENCFF002CQP_optimal_idr_thresholded_peaks_H1.hESC_BACH1.human_result_gene_score_sort	-0.00295582	0.00768046	0	NA	NA	Nilotinib
ENCFF002CRL_optimal_idr_thresholded_peaks_HCT116_TCF7L2.human_result_gene_score_sort	-0.00275263	0.00175968	0	NA	NA	Nilotinib
ENCFF002CRT_optimal_idr_thresholded_peaks_HeLa.S3_SMARCC1.human_result_gene_score_sort	-0.0030289	0.000223416	0	NA	NA	Nilotinib
ENCFF002CRU_optimal_idr_thresholded_peaks_HeLa.S3_SMARCC2.human_result_gene_score_sort	-0.00149321	0.0578216	0	NA	NA	Nilotinib
ENCFF002CRW_optimal_idr_thresholded_peaks_HeLa.S3_BRCA1.human_result_gene_score_sort	-0.00306508	5.11067e-05	0	NA	NA	Nilotinib
ENCFF002CRY_optimal_idr_thresholded_peaks_HeLa.S3_BRF2.human_result_gene_score_sort	-0.00238984	0.402221	0	NA	NA	Nilotinib
ENCFF002CSF_optimal_idr_thresholded_peaks_HeLa.S3_RCOR1.human_result_gene_score_sort	-0.00519854	3.99877e-11	-0.000247733	0.104058	0	Nilotinib
ENCFF002CSL_optimal_idr_thresholded_peaks_HeLa.S3_GTF2F1.human_result_gene_score_sort	-0.00440804	3.24942e-05	0	NA	NA	Nilotinib
ENCFF002CTA_optimal_idr_thresholded_peaks_HeLa.S3_PRDM1.human_result_gene_score_sort	-0.00146526	0.262309	0	NA	NA	Nilotinib
ENCFF002CTF_optimal_idr_thresholded_peaks_HeLa.S3_SUPT20H.human_result_gene_score_sort	0.00523107	0.0345478	0	NA	NA	Nilotinib
ENCFF002CTO_optimal_idr_thresholded_peaks_HeLa.S3_ZKSCAN1.human_result_gene_score_sort	-0.00519106	7.10108e-05	0	NA	NA	Nilotinib
ENCFF002CUC_optimal_idr_thresholded_peaks_HepG2_HNF4A.human_result_gene_score_sort	-0.00154757	0.0624621	0	NA	NA	Nilotinib
ENCFF002CUD_optimal_idr_thresholded_peaks_HepG2_HSF1.human_result_gene_score_sort	-0.003297	0.0546599	0	NA	NA	Nilotinib
ENCFF002CVL_optimal_idr_thresholded_peaks_K562_ARID3A.human_result_gene_score_sort	0.0057248	3.1051e-10	0.00100692	0.076735	0	Nilotinib
ENCFF002CVM_optimal_idr_thresholded_peaks_K562_ATF1.human_result_gene_score_sort	-0.00148274	0.0150645	0	NA	NA	Nilotinib
ENCFF002CVT_optimal_idr_thresholded_peaks_K562_SMARCA4.human_result_gene_score_sort	0.00570131	6.98269e-11	0	NA	NA	Nilotinib
ENCFF002CVU_optimal_idr_thresholded_peaks_K562_CCNT2.human_result_gene_score_sort	0.0025079	0.000684907	0.000771273	0.0328299	0	Nilotinib
ENCFF002CWU_optimal_idr_thresholded_peaks_K562_SMARCB1.human_result_gene_score_sort	0.0046331	1.02495e-08	0	NA	NA	Nilotinib
ENCFF002CWY_optimal_idr_thresholded_peaks_K562_IRF1.human_result_gene_score_sort	-0.00278365	2.23229e-07	-0.000104143	6.0976e-07	0	Nilotinib
ENCFF002CXB_optimal_idr_thresholded_peaks_K562_MAFF.human_result_gene_score_sort	0.00278209	1.09681e-05	2.02202e-05	0.273993	0	Nilotinib
ENCFF002CXC_optimal_idr_thresholded_peaks_K562_MAFK.human_result_gene_score_sort	0.0024836	0.000146822	0	NA	NA	Nilotinib
ENCFF002CXZ_optimal_idr_thresholded_peaks_K562_SIRT6.human_result_gene_score_sort	0.00601805	5.86863e-07	0	NA	NA	Nilotinib
ENCFF002CYD_optimal_idr_thresholded_peaks_K562_STAT1.human_result_gene_score_sort	0.0069026	0.0144162	0.00127008	0.064589	0	Nilotinib
ENCFF002CYF_optimal_idr_thresholded_peaks_K562_STAT2.human_result_gene_score_sort	0.00403287	0.00604588	0.000178631	0.522165	0.01	Nilotinib
ENCFF002CYH_optimal_idr_thresholded_peaks_K562_TAL1.human_result_gene_score_sort	0.00673744	4.41432e-24	0	NA	NA	Nilotinib
ENCFF002CYL_optimal_idr_thresholded_peaks_K562_GTF3C2.human_result_gene_score_sort	-0.00465682	0.0151392	0	NA	NA	Nilotinib
ENCFF002CYO_optimal_idr_thresholded_peaks_K562_UBTF.human_result_gene_score_sort	0.00685404	2.987e-11	0.00546607	0.000188092	0	Nilotinib
ENCFF002CZL_optimal_idr_thresholded_peaks_MCF.7_HA.E2F1.human_result_gene_score_sort	-0.00161815	0.000193146	0	NA	NA	Nilotinib
ENCFF002CZR_optimal_idr_thresholded_peaks_NT2_D1_SUZ12.human_result_gene_score_sort	-0.000860377	0.523652	0	NA	NA	Nilotinib
ENCFF002CZV_optimal_idr_thresholded_peaks_erythroblast_GATA1.human_result_gene_score_sort	0.00778881	1.63729e-36	0.00844478	5.95177e-35	0	Nilotinib
ENCFF002DAA_optimal_idr_thresholded_peaks_SH.SY5Y_GATA3.human_result_gene_score_sort	0.00506351	7.68004e-05	0	NA	NA	Nilotinib
ENCFF520JRB_conservative_idr_thresholded_peaks_K562_SMAD5.human_result_gene_score_sort	-0.00186334	0.0807753	0	NA	NA	Nilotinib
ENCFF804OVD_optimal_idr_thresholded_peaks_GM12878_CREM.human_result_gene_score_sort	-0.00558435	4.13954e-32	0	NA	NA	Nilotinib
ENCFF001VDY_peaks_GM12878_CUX1.human_result_gene_score_sort	-0.00227355	0.594382	0	NA	NA	Nutlin-3
ENCFF001VEJ_peaks_GM12878_IKZF1.human_result_gene_score_sort	0.0332462	5.08446e-13	0.0126534	0.000183785	0	Nutlin-3
ENCFF001VET_peaks_GM12878_RELA.human_result_gene_score_sort	0.00471064	1.1464e-10	0.00158566	0.00138867	0	Nutlin-3
ENCFF001VFC_peaks_GM12878_POLR3G.human_result_gene_score_sort	-0.00168859	0.221271	0	NA	NA	Nutlin-3
ENCFF001VFI_peaks_GM12878_SUPT20H.human_result_gene_score_sort	0.00192148	0.549257	0	NA	NA	Nutlin-3
ENCFF001VFJ_peaks_GM12878_SREBF1.human_result_gene_score_sort	-0.00127465	0.0324356	0	NA	NA	Nutlin-3
ENCFF001VFV_peaks_GM12878_ZZZ3.human_result_gene_score_sort	0.00206608	0.135352	0	NA	NA	Nutlin-3
ENCFF001VFW_peaks_GM12878_ZNF384.human_result_gene_score_sort	0.00577037	0.00154864	0.000839972	0.00309315	0.013	Nutlin-3
ENCFF001VGU_peaks_H1.hESC_CTBP2.human_result_gene_score_sort	0.00351201	0.2344	0	NA	NA	Nutlin-3
ENCFF001VHE_peaks_H1.hESC_SUZ12.human_result_gene_score_sort	-0.0121077	0.132451	0	NA	NA	Nutlin-3
ENCFF001VHP_peaks_HEK293_ZNF263.human_result_gene_score_sort	-0.0065853	1.1408e-09	0	NA	NA	Nutlin-3
ENCFF001VHS_peaks_HeLa.S3_SMARCC1.human_result_gene_score_sort	-0.00283688	2.94385e-06	0	NA	NA	Nutlin-3
ENCFF001VHU_peaks_HeLa.S3_BDP1.human_result_gene_score_sort	-0.00346454	0.135996	0	NA	NA	Nutlin-3
ENCFF001VII_peaks_HeLa.S3_ELK4.human_result_gene_score_sort	-0.00239662	1.57232e-09	0	NA	NA	Nutlin-3
ENCFF001VIK_peaks_HeLa.S3_KAT2A.human_result_gene_score_sort	-0.00221794	0.00394427	0	NA	NA	Nutlin-3
ENCFF001VIO_peaks_HeLa.S3_SMARCB1.human_result_gene_score_sort	-0.00276472	1.16239e-09	0	NA	NA	Nutlin-3
ENCFF001VIW_peaks_HeLa.S3_NFYA.human_result_gene_score_sort	-0.00356549	6.52205e-10	0	NA	NA	Nutlin-3
ENCFF001VIX_peaks_HeLa.S3_NFYB.human_result_gene_score_sort	-0.00328652	4.29422e-06	0	NA	NA	Nutlin-3
ENCFF001VJF_peaks_HeLa.S3_POLR3A.human_result_gene_score_sort	-0.00516792	0.0434515	0	NA	NA	Nutlin-3
ENCFF001VJK_peaks_HeLa.S3_TBP.human_result_gene_score_sort	-0.0195631	7.37487e-07	0	NA	NA	Nutlin-3
ENCFF001VJN_peaks_HeLa.S3_GTF3C2.human_result_gene_score_sort	-0.00429486	0.000904184	0	NA	NA	Nutlin-3
ENCFF001VJR_peaks_HeLa.S3_ZNF143.human_result_gene_score_sort	-0.0198365	2.02322e-05	0	NA	NA	Nutlin-3
ENCFF001VJU_peaks_HepG2_ARID3A.human_result_gene_score_sort	-0.00176231	0.0890523	0	NA	NA	Nutlin-3
ENCFF001VKG_peaks_HepG2_HSF1.human_result_gene_score_sort	-0.00227189	0.0293898	0	NA	NA	Nutlin-3
ENCFF001VLB_peaks_HepG2_SREBF2.human_result_gene_score_sort	-0.00314417	0.00885822	0	NA	NA	Nutlin-3
ENCFF001VLF_peaks_HepG2_USF2.human_result_gene_score_sort	-0.00477806	0.00388411	0	NA	NA	Nutlin-3
ENCFF001VLM_peaks_IMR.90_CHD1.human_result_gene_score_sort	-0.00156695	8.20732e-06	0	NA	NA	Nutlin-3
ENCFF001VLZ_peaks_K562_BACH1.human_result_gene_score_sort	-0.00534128	0.00583091	0	NA	NA	Nutlin-3
ENCFF001VMC_peaks_K562_BRF1.human_result_gene_score_sort	-0.00238668	0.0770668	0	NA	NA	Nutlin-3
ENCFF001VNA_peaks_K562_E2F6.human_result_gene_score_sort	-0.00168734	0.000506868	0	NA	NA	Nutlin-3
ENCFF001VNC_peaks_K562_GATA1.human_result_gene_score_sort	-0.00202692	0.00657744	0	NA	NA	Nutlin-3
ENCFF001VNF_peaks_K562_GTF2B.human_result_gene_score_sort	-0.00189404	0.0664361	0	NA	NA	Nutlin-3
ENCFF001VNH_peaks_K562_HCFC1.human_result_gene_score_sort	-0.00688243	6.88995e-05	0	NA	NA	Nutlin-3
ENCFF001VNI_peaks_K562_HMGN3.human_result_gene_score_sort	-0.00494155	0.000569421	0	NA	NA	Nutlin-3
ENCFF001VNQ_peaks_K562_MAFF.human_result_gene_score_sort	0.00112593	0.370644	0	NA	NA	Nutlin-3
ENCFF001VOR_peaks_K562_SIRT6.human_result_gene_score_sort	-0.000264102	0.922518	0	NA	NA	Nutlin-3
ENCFF001VPG_peaks_K562_UBTF.human_result_gene_score_sort	-0.00834289	0.0151624	0	NA	NA	Nutlin-3
ENCFF001VPI_peaks_K562_XRCC4.human_result_gene_score_sort	-0.00131535	0.492018	0	NA	NA	Nutlin-3
ENCFF001VPO_peaks_K562_ZNF274.human_result_gene_score_sort	-0.00331069	0.194898	0	NA	NA	Nutlin-3
ENCFF001VPQ_peaks_K562_ZMIZ1.human_result_gene_score_sort	-0.00687453	0.000228346	0	NA	NA	Nutlin-3
ENCFF001VQD_peaks_MCF_10A_STAT3.human_result_gene_score_sort	-0.00608042	4.15868e-17	-0.00244394	4.75917e-06	0	Nutlin-3
ENCFF001VQG_peaks_MCF.7_GATA3.human_result_gene_score_sort	-0.098994	1.23159e-12	-0.0181989	0.0416702	0	Nutlin-3
ENCFF001VQH_peaks_MCF.7_HA.E2F1.human_result_gene_score_sort	-0.00328201	3.76649e-07	0	NA	NA	Nutlin-3
ENCFF001VQJ_peaks_MCF.7_ZNF217.human_result_gene_score_sort	-0.00923193	8.04388e-12	-0.00142832	0.139536	0	Nutlin-3
ENCFF001VRG_peaks_U2OS_SETDB1.human_result_gene_score_sort	0.00141991	0.00485581	0	NA	NA	Nutlin-3
ENCFF001VRJ_peaks_K562_eGFP.HDAC8.human_result_gene_score_sort	-0.00147349	0.00155664	0	NA	NA	Nutlin-3
ENCFF001VRK_peaks_K562_eGFP.JUNB.human_result_gene_score_sort	-0.00174169	1.97267e-06	0	NA	NA	Nutlin-3
ENCFF001VRM_peaks_K562_eGFP.NR4A1.human_result_gene_score_sort	-0.00343069	2.09087e-05	0	NA	NA	Nutlin-3
ENCFF002CDO_optimal_idr_thresholded_peaks_DND.41_EZH2.human_result_gene_score_sort	0.00299737	0.00430242	0.000637559	0.00204934	0	Nutlin-3
ENCFF002CDU_optimal_idr_thresholded_peaks_H1.hESC_KDM5A.human_result_gene_score_sort	-0.00121565	0.00287819	0	NA	NA	Nutlin-3
ENCFF002CEN_optimal_idr_thresholded_peaks_K562_HDAC1.human_result_gene_score_sort	-0.00360992	5.13543e-13	0	NA	NA	Nutlin-3
ENCFF002CEP_optimal_idr_thresholded_peaks_K562_HDAC6.human_result_gene_score_sort	-0.00112314	0.521442	0	NA	NA	Nutlin-3
ENCFF002CER_optimal_idr_thresholded_peaks_K562_PHF8.human_result_gene_score_sort	-0.00147788	5.11096e-10	0	NA	NA	Nutlin-3
ENCFF002CES_optimal_idr_thresholded_peaks_K562_KDM5B.human_result_gene_score_sort	-0.00175503	3.18949e-06	0	NA	NA	Nutlin-3
ENCFF002CEU_optimal_idr_thresholded_peaks_K562_RBBP5.human_result_gene_score_sort	-0.00178163	3.83017e-06	0	NA	NA	Nutlin-3
ENCFF002CEV_optimal_idr_thresholded_peaks_K562_SAP30.human_result_gene_score_sort	-0.00354757	3.78502e-15	-0.000534062	5.97569e-06	0	Nutlin-3
ENCFF002CFH_optimal_idr_thresholded_peaks_A549_BCL3.human_result_gene_score_sort	-0.00566568	4.59129e-08	0	NA	NA	Nutlin-3
ENCFF002CFI_optimal_idr_thresholded_peaks_A549_CREB1.human_result_gene_score_sort	-0.00216139	5.21659e-12	0	NA	NA	Nutlin-3
ENCFF002CFN_optimal_idr_thresholded_peaks_A549_FOSL2.human_result_gene_score_sort	-0.00382045	4.27032e-15	-0.000537264	0.226882	0	Nutlin-3
ENCFF002CFR_optimal_idr_thresholded_peaks_A549_NR3C1.human_result_gene_score_sort	-0.00525133	2.92964e-12	-0.000323261	0.196056	0	Nutlin-3
ENCFF002CFU_optimal_idr_thresholded_peaks_A549_REST.human_result_gene_score_sort	-0.00237565	0.000161006	0	NA	NA	Nutlin-3
ENCFF002CGB_optimal_idr_thresholded_peaks_A549_TCF12.human_result_gene_score_sort	-0.00557305	5.43869e-10	0	NA	NA	Nutlin-3
ENCFF002CGJ_optimal_idr_thresholded_peaks_Ishikawa_ESR1.human_result_gene_score_sort	-0.00511488	9.95787e-10	-0.000704432	0.0141345	0	Nutlin-3
ENCFF002CGO_optimal_idr_thresholded_peaks_GM12878_ATF2.human_result_gene_score_sort	0.00120964	0.00194919	0	NA	NA	Nutlin-3
ENCFF002CGQ_optimal_idr_thresholded_peaks_GM12878_BATF.human_result_gene_score_sort	0.00199672	2.16112e-06	0	NA	NA	Nutlin-3
ENCFF002CGR_optimal_idr_thresholded_peaks_GM12878_BCL11A.human_result_gene_score_sort	0.00213426	8.05756e-06	0	NA	NA	Nutlin-3
ENCFF002CGU_optimal_idr_thresholded_peaks_GM12878_CEBPB.human_result_gene_score_sort	0.00177306	0.000122854	0	NA	NA	Nutlin-3
ENCFF002CGZ_optimal_idr_thresholded_peaks_GM12878_FOXM1.human_result_gene_score_sort	0.000856125	0.0347402	0	NA	NA	Nutlin-3
ENCFF002CHB_optimal_idr_thresholded_peaks_GM12878_IRF4.human_result_gene_score_sort	0.0017411	0.000110399	0	NA	NA	Nutlin-3
ENCFF002CHC_optimal_idr_thresholded_peaks_GM12878_MEF2A.human_result_gene_score_sort	0.00174402	0.000111373	0	NA	NA	Nutlin-3
ENCFF002CHD_optimal_idr_thresholded_peaks_GM12878_MEF2C.human_result_gene_score_sort	0.00175453	0.00832327	0	NA	NA	Nutlin-3
ENCFF002CHE_optimal_idr_thresholded_peaks_GM12878_MTA3.human_result_gene_score_sort	0.00144726	0.0513365	0	NA	NA	Nutlin-3
ENCFF002CHF_optimal_idr_thresholded_peaks_GM12878_NFATC1.human_result_gene_score_sort	0.00152814	0.156605	0	NA	NA	Nutlin-3
ENCFF002CHG_optimal_idr_thresholded_peaks_GM12878_NFIC.human_result_gene_score_sort	0.00238795	5.65916e-08	0	NA	NA	Nutlin-3
ENCFF002CHL_optimal_idr_thresholded_peaks_GM12878_PBX3.human_result_gene_score_sort	-0.000543973	0.122113	0	NA	NA	Nutlin-3
ENCFF002CHP_optimal_idr_thresholded_peaks_GM12878_POU2F2.human_result_gene_score_sort	0.000404663	0.416655	0	NA	NA	Nutlin-3
ENCFF002CHS_optimal_idr_thresholded_peaks_GM12878_RUNX3.human_result_gene_score_sort	0.00125428	3.87013e-05	0.00101154	0.000270093	0	Nutlin-3
ENCFF002CIA_optimal_idr_thresholded_peaks_GM12878_TCF3.human_result_gene_score_sort	-0.000422955	0.389749	0	NA	NA	Nutlin-3
ENCFF002CIE_optimal_idr_thresholded_peaks_GM12878_ZEB1.human_result_gene_score_sort	-0.00427381	7.28652e-16	-0.00215308	4.38264e-13	0	Nutlin-3
ENCFF002CIJ_optimal_idr_thresholded_peaks_GM12891_SPI1.human_result_gene_score_sort	0.00126937	5.65181e-05	0	NA	NA	Nutlin-3
ENCFF002CIM_optimal_idr_thresholded_peaks_GM12892_PAX5.human_result_gene_score_sort	-0.000855396	0.080041	0	NA	NA	Nutlin-3
ENCFF002CJA_optimal_idr_thresholded_peaks_H1.hESC_NANOG.human_result_gene_score_sort	0.000331657	0.724765	0	NA	NA	Nutlin-3
ENCFF002CJF_optimal_idr_thresholded_peaks_H1.hESC_POU5F1.human_result_gene_score_sort	0.000862041	0.429339	0	NA	NA	Nutlin-3
ENCFF002CJJ_optimal_idr_thresholded_peaks_H1.hESC_SIX5.human_result_gene_score_sort	0.000489098	0.439028	0	NA	NA	Nutlin-3
ENCFF002CJM_optimal_idr_thresholded_peaks_H1.hESC_SP4.human_result_gene_score_sort	-0.000849558	0.0296554	0	NA	NA	Nutlin-3
ENCFF002CJP_optimal_idr_thresholded_peaks_H1.hESC_TAF7.human_result_gene_score_sort	-0.00272975	0.00109108	0	NA	NA	Nutlin-3
ENCFF002CJV_optimal_idr_thresholded_peaks_HCT116_YY1.human_result_gene_score_sort	-0.000888115	0.0164657	0	NA	NA	Nutlin-3
ENCFF002CJW_optimal_idr_thresholded_peaks_HCT116_ZBTB33.human_result_gene_score_sort	-0.00258039	2.12081e-06	0	NA	NA	Nutlin-3
ENCFF002CJX_optimal_idr_thresholded_peaks_HeLa.S3_GABPA.human_result_gene_score_sort	-0.0010936	0.00115679	0	NA	NA	Nutlin-3
ENCFF002CKA_optimal_idr_thresholded_peaks_HeLa.S3_TAF1.human_result_gene_score_sort	-0.00306918	9.24524e-10	0	NA	NA	Nutlin-3
ENCFF002CKE_optimal_idr_thresholded_peaks_HepG2_CEBPD.human_result_gene_score_sort	-0.00146557	0.00307662	0	NA	NA	Nutlin-3
ENCFF002CKG_optimal_idr_thresholded_peaks_HepG2_ELF1.human_result_gene_score_sort	-0.00101869	0.000983748	0	NA	NA	Nutlin-3
ENCFF002CKK_optimal_idr_thresholded_peaks_HepG2_FOXA2.human_result_gene_score_sort	-0.000858165	0.0277507	0	NA	NA	Nutlin-3
ENCFF002CKM_optimal_idr_thresholded_peaks_HepG2_HDAC2.human_result_gene_score_sort	-0.00143195	0.00198321	0	NA	NA	Nutlin-3
ENCFF002CKO_optimal_idr_thresholded_peaks_HepG2_HNF4G.human_result_gene_score_sort	-0.00163744	0.000808785	0	NA	NA	Nutlin-3
ENCFF002CKQ_optimal_idr_thresholded_peaks_HepG2_MBD4.human_result_gene_score_sort	-0.00319779	0.00837697	0	NA	NA	Nutlin-3
ENCFF002CKR_optimal_idr_thresholded_peaks_HepG2_MYBL2.human_result_gene_score_sort	-0.00207744	0.000247015	0	NA	NA	Nutlin-3
ENCFF002CKZ_optimal_idr_thresholded_peaks_HepG2_RXRA.human_result_gene_score_sort	-0.00201191	0.000198951	0	NA	NA	Nutlin-3
ENCFF002CLA_optimal_idr_thresholded_peaks_HepG2_SIN3A.human_result_gene_score_sort	-0.00221724	6.33896e-13	0	NA	NA	Nutlin-3
ENCFF002CLB_optimal_idr_thresholded_peaks_HepG2_SP1.human_result_gene_score_sort	-0.00168151	1.48458e-06	0	NA	NA	Nutlin-3
ENCFF002CLC_optimal_idr_thresholded_peaks_HepG2_SP2.human_result_gene_score_sort	-0.00100454	0.0884849	0	NA	NA	Nutlin-3
ENCFF002CLG_optimal_idr_thresholded_peaks_HepG2_TEAD4.human_result_gene_score_sort	-0.00127044	0.00683403	0	NA	NA	Nutlin-3
ENCFF002CLH_optimal_idr_thresholded_peaks_HepG2_USF1.human_result_gene_score_sort	-0.000913821	0.0119041	0	NA	NA	Nutlin-3
ENCFF002CLK_optimal_idr_thresholded_peaks_HepG2_ZBTB7A.human_result_gene_score_sort	-0.000836345	0.100042	0	NA	NA	Nutlin-3
ENCFF002CLN_optimal_idr_thresholded_peaks_K562_ATF3.human_result_gene_score_sort	-0.0018974	0.000706831	0	NA	NA	Nutlin-3
ENCFF002CLQ_optimal_idr_thresholded_peaks_K562_CBX3.human_result_gene_score_sort	-0.00018976	0.573932	0	NA	NA	Nutlin-3
ENCFF002CLT_optimal_idr_thresholded_peaks_K562_CTCFL.human_result_gene_score_sort	-0.000916119	0.0443319	0	NA	NA	Nutlin-3
ENCFF002CLV_optimal_idr_thresholded_peaks_K562_EGR1.human_result_gene_score_sort	-0.000997987	0.0236995	0	NA	NA	Nutlin-3
ENCFF002CLX_optimal_idr_thresholded_peaks_K562_ETS1.human_result_gene_score_sort	-0.00172763	0.000318406	0	NA	NA	Nutlin-3
ENCFF002CLY_optimal_idr_thresholded_peaks_K562_FOSL1.human_result_gene_score_sort	-0.0015691	0.00251954	0	NA	NA	Nutlin-3
ENCFF002CME_optimal_idr_thresholded_peaks_K562_NR2F2.human_result_gene_score_sort	-0.00119258	0.0193381	0	NA	NA	Nutlin-3
ENCFF002CMG_optimal_idr_thresholded_peaks_K562_PML.human_result_gene_score_sort	-0.00177006	0.00038692	0	NA	NA	Nutlin-3
ENCFF002CMP_optimal_idr_thresholded_peaks_K562_SRF.human_result_gene_score_sort	-0.00162429	0.0522734	0	NA	NA	Nutlin-3
ENCFF002CMQ_optimal_idr_thresholded_peaks_K562_STAT5A.human_result_gene_score_sort	-0.000756471	0.111068	0	NA	NA	Nutlin-3
ENCFF002CMU_optimal_idr_thresholded_peaks_K562_THAP1.human_result_gene_score_sort	-0.000269809	0.636172	0	NA	NA	Nutlin-3
ENCFF002CNH_optimal_idr_thresholded_peaks_SK.N.MC_FOXP2.human_result_gene_score_sort	0.000756861	0.0719823	0.00145788	9.99561e-13	0.398	Nutlin-3
ENCFF002CNX_optimal_idr_thresholded_peaks_T47D_FOXA1.human_result_gene_score_sort	-0.00240684	3.62917e-08	0	NA	NA	Nutlin-3
ENCFF002CNZ_optimal_idr_thresholded_peaks_T47D_EP300.human_result_gene_score_sort	-0.0048504	1.07513e-15	-0.00128302	0.000561404	0	Nutlin-3
ENCFF002COG_optimal_idr_thresholded_peaks_A549_RAD21.human_result_gene_score_sort	-0.00191028	1.71972e-07	0	NA	NA	Nutlin-3
ENCFF002COS_optimal_idr_thresholded_peaks_GM12878_EBF1.human_result_gene_score_sort	0.0016204	0.000171644	0	NA	NA	Nutlin-3
ENCFF002COZ_optimal_idr_thresholded_peaks_GM12878_NFE2.human_result_gene_score_sort	0.00287815	0.000606405	0.00147943	2.34044e-07	0	Nutlin-3
ENCFF002CPU_optimal_idr_thresholded_peaks_GM12878_WRNIP1.human_result_gene_score_sort	0.00167149	0.00473133	0.000289942	0.0216313	0.009	Nutlin-3
ENCFF002CRU_optimal_idr_thresholded_peaks_HeLa.S3_SMARCC2.human_result_gene_score_sort	-0.00074024	0.130284	0	NA	NA	Nutlin-3
ENCFF002CRW_optimal_idr_thresholded_peaks_HeLa.S3_BRCA1.human_result_gene_score_sort	-0.00279883	2.64204e-09	-0.000146262	0.0096632	0	Nutlin-3
ENCFF002CRY_optimal_idr_thresholded_peaks_HeLa.S3_BRF2.human_result_gene_score_sort	-0.00178706	0.313571	0	NA	NA	Nutlin-3
ENCFF002CRZ_optimal_idr_thresholded_peaks_HeLa.S3_SMARCA4.human_result_gene_score_sort	-0.00193819	0.00124951	0	NA	NA	Nutlin-3
ENCFF002CSC_optimal_idr_thresholded_peaks_HeLa.S3_CHD2.human_result_gene_score_sort	-0.00184597	7.87207e-12	0	NA	NA	Nutlin-3
ENCFF002CSD_optimal_idr_thresholded_peaks_HeLa.S3_JUN.human_result_gene_score_sort	-0.00245266	2.6853e-07	0	NA	NA	Nutlin-3
ENCFF002CSF_optimal_idr_thresholded_peaks_HeLa.S3_RCOR1.human_result_gene_score_sort	-0.00313839	1.41632e-10	0	NA	NA	Nutlin-3
ENCFF002CSJ_optimal_idr_thresholded_peaks_HeLa.S3_ELK1.human_result_gene_score_sort	-0.00265655	0.00010711	0	NA	NA	Nutlin-3
ENCFF002CSL_optimal_idr_thresholded_peaks_HeLa.S3_GTF2F1.human_result_gene_score_sort	-0.00322744	9.82029e-07	0	NA	NA	Nutlin-3
ENCFF002CSO_optimal_idr_thresholded_peaks_HeLa.S3_IRF3.human_result_gene_score_sort	-0.00142726	0.0106165	0	NA	NA	Nutlin-3
ENCFF002CSP_optimal_idr_thresholded_peaks_HeLa.S3_JUND.human_result_gene_score_sort	-0.00231774	4.09883e-07	0	NA	NA	Nutlin-3
ENCFF002CSQ_optimal_idr_thresholded_peaks_HeLa.S3_MAFK.human_result_gene_score_sort	-0.0012465	0.00753267	0	NA	NA	Nutlin-3
ENCFF002CSR_optimal_idr_thresholded_peaks_HeLa.S3_MAX.human_result_gene_score_sort	-0.00248487	6.60223e-18	0	NA	NA	Nutlin-3
ENCFF002CST_optimal_idr_thresholded_peaks_HeLa.S3_MXI1.human_result_gene_score_sort	-0.00306599	2.59772e-24	-0.000839942	0.0427344	0	Nutlin-3
ENCFF002CSW_optimal_idr_thresholded_peaks_HeLa.S3_NRF1.human_result_gene_score_sort	-0.00281972	1.81588e-11	-0.000735701	1.41254e-05	0	Nutlin-3
ENCFF002CTA_optimal_idr_thresholded_peaks_HeLa.S3_PRDM1.human_result_gene_score_sort	0.00138542	0.0881543	0	NA	NA	Nutlin-3
ENCFF002CTC_optimal_idr_thresholded_peaks_HeLa.S3_RFX5.human_result_gene_score_sort	-0.00173867	0.0197749	0	NA	NA	Nutlin-3
ENCFF002CTE_optimal_idr_thresholded_peaks_HeLa.S3_SMC3.human_result_gene_score_sort	-0.00188306	1.02975e-08	0	NA	NA	Nutlin-3
ENCFF002CTK_optimal_idr_thresholded_peaks_HeLa.S3_TCF7L2.human_result_gene_score_sort	-0.00186623	1.27607e-05	0	NA	NA	Nutlin-3
ENCFF002CTO_optimal_idr_thresholded_peaks_HeLa.S3_ZKSCAN1.human_result_gene_score_sort	-0.00325688	6.0665e-05	0	NA	NA	Nutlin-3
ENCFF002CTT_optimal_idr_thresholded_peaks_HepG2_BHLHE40.human_result_gene_score_sort	-0.00168238	0.00103146	0	NA	NA	Nutlin-3
ENCFF002CUA_optimal_idr_thresholded_peaks_HepG2_ESRRA.human_result_gene_score_sort	-0.00278992	0.000328429	0	NA	NA	Nutlin-3
ENCFF002CUC_optimal_idr_thresholded_peaks_HepG2_HNF4A.human_result_gene_score_sort	-0.00234516	5.53823e-06	0	NA	NA	Nutlin-3
ENCFF002CUY_optimal_idr_thresholded_peaks_HepG2_NR2C2.human_result_gene_score_sort	-0.000557319	0.280016	0	NA	NA	Nutlin-3
ENCFF002CVM_optimal_idr_thresholded_peaks_K562_ATF1.human_result_gene_score_sort	-0.00153179	5.3253e-05	0	NA	NA	Nutlin-3
ENCFF002CVU_optimal_idr_thresholded_peaks_K562_CCNT2.human_result_gene_score_sort	-0.00059841	0.192475	0.0003276	5.29504e-10	0.009	Nutlin-3
ENCFF002CWQ_optimal_idr_thresholded_peaks_K562_GATA2.human_result_gene_score_sort	-0.00158319	0.00427869	0	NA	NA	Nutlin-3
ENCFF002CWY_optimal_idr_thresholded_peaks_K562_IRF1.human_result_gene_score_sort	-0.00178367	9.34462e-08	0	NA	NA	Nutlin-3
ENCFF002CXA_optimal_idr_thresholded_peaks_K562_TRIM28.human_result_gene_score_sort	0.00150823	0.0262821	0	NA	NA	Nutlin-3
ENCFF002CYC_optimal_idr_thresholded_peaks_K562_STAT1.human_result_gene_score_sort	0.00480927	1.95006e-09	0	NA	NA	Nutlin-3
ENCFF002CYG_optimal_idr_thresholded_peaks_K562_STAT2.human_result_gene_score_sort	0.00567547	1.77088e-11	0.00338664	2.34495e-10	0	Nutlin-3
ENCFF002CYH_optimal_idr_thresholded_peaks_K562_TAL1.human_result_gene_score_sort	-0.000707399	0.0878162	0	NA	NA	Nutlin-3
ENCFF002CYJ_optimal_idr_thresholded_peaks_K562_TBL1XR1.human_result_gene_score_sort	-0.00122976	0.00869271	0	NA	NA	Nutlin-3
ENCFF002CYW_optimal_idr_thresholded_peaks_MCF_10A_FOS.human_result_gene_score_sort	-0.0027807	4.30184e-11	-0.000512406	0.0838833	0	Nutlin-3
ENCFF002CZB_optimal_idr_thresholded_peaks_MCF_10A_E2F4.human_result_gene_score_sort	-0.00394136	6.68198e-18	-0.00147731	4.31031e-06	0	Nutlin-3
ENCFF002DBI_optimal_idr_thresholded_peaks_MCF.7_MYC.human_result_gene_score_sort	-0.0037382	1.25393e-25	-0.0012018	2.58255e-05	0	Nutlin-3
ENCFF438LMF_conservative_idr_thresholded_peaks_K562_CREM.human_result_gene_score_sort	-0.00140565	4.43775e-08	0	NA	NA	Nutlin-3
ENCFF520JRB_conservative_idr_thresholded_peaks_K562_SMAD5.human_result_gene_score_sort	-0.00240421	0.000288466	0	NA	NA	Nutlin-3
ENCFF001VDT_peaks_GM08714_ZNF274.human_result_gene_score_sort	-0.0170255	6.58392e-12	-0.00783668	3.54795e-05	0	PD-0325901
ENCFF001VEH_peaks_GM12878_ESRRA.human_result_gene_score_sort	-0.00664259	0.00285253	0	NA	NA	PD-0325901
ENCFF001VEJ_peaks_GM12878_IKZF1.human_result_gene_score_sort	0.0446821	1.17192e-06	0.00955275	0.000148068	0	PD-0325901
ENCFF001VFC_peaks_GM12878_POLR3G.human_result_gene_score_sort	-0.00293872	0.2863	0	NA	NA	PD-0325901
ENCFF001VFJ_peaks_GM12878_SREBF1.human_result_gene_score_sort	-0.00659017	2.99164e-08	0	NA	NA	PD-0325901
ENCFF001VFV_peaks_GM12878_ZZZ3.human_result_gene_score_sort	-0.00471187	0.0880211	0	NA	NA	PD-0325901
ENCFF001VGH_peaks_GM18951_RELA.human_result_gene_score_sort	-0.00738757	5.74784e-06	0	NA	NA	PD-0325901
ENCFF001VHS_peaks_HeLa.S3_SMARCC1.human_result_gene_score_sort	0.00800816	3.78212e-11	0.000586519	0.108269	0	PD-0325901
ENCFF001VII_peaks_HeLa.S3_ELK4.human_result_gene_score_sort	-0.00348735	1.08842e-05	0	NA	NA	PD-0325901
ENCFF001VIK_peaks_HeLa.S3_KAT2A.human_result_gene_score_sort	-0.00561249	0.000258089	0	NA	NA	PD-0325901
ENCFF001VIN_peaks_HeLa.S3_HCFC1.human_result_gene_score_sort	-0.00595611	1.02773e-25	0	NA	NA	PD-0325901
ENCFF001VIP_peaks_HeLa.S3_IRF3.human_result_gene_score_sort	-0.0643718	8.70882e-12	0	NA	NA	PD-0325901
ENCFF001VJC_peaks_HeLa.S3_PRDM1.human_result_gene_score_sort	0.0352316	0.00146682	0.000140204	0.0823299	0.012	PD-0325901
ENCFF001VJG_peaks_HeLa.S3_SUPT20H.human_result_gene_score_sort	-0.00198884	0.389246	0	NA	NA	PD-0325901
ENCFF001VJI_peaks_HeLa.S3_STAT1.human_result_gene_score_sort	0.0207158	0.000628579	0	NA	NA	PD-0325901
ENCFF001VJN_peaks_HeLa.S3_GTF3C2.human_result_gene_score_sort	-0.00796784	0.00204239	-0.00268895	0.00242965	0	PD-0325901
ENCFF001VJQ_peaks_HeLa.S3_ZKSCAN1.human_result_gene_score_sort	0.0088949	0.00666121	0.00220407	0.0105522	0.042	PD-0325901
ENCFF001VLB_peaks_HepG2_SREBF2.human_result_gene_score_sort	0.00662839	0.0057087	0.00123288	0.0130738	0.015	PD-0325901
ENCFF001VLD_peaks_HepG2_TCF7L2.human_result_gene_score_sort	0.0228806	1.40492e-14	0	NA	NA	PD-0325901
ENCFF001VLF_peaks_HepG2_USF2.human_result_gene_score_sort	0.00671858	0.041993	0	NA	NA	PD-0325901
ENCFF001VMA_peaks_K562_BDP1.human_result_gene_score_sort	-0.0046474	0.106414	0	NA	NA	PD-0325901
ENCFF001VMC_peaks_K562_BRF1.human_result_gene_score_sort	-0.00443845	0.0995812	0	NA	NA	PD-0325901
ENCFF001VMF_peaks_K562_CCNT2.human_result_gene_score_sort	0.00714383	0.00624967	0.0024783	0.076568	0.01	PD-0325901
ENCFF001VMG_peaks_K562_CUX1.human_result_gene_score_sort	0.00824421	0.00206547	0.00216216	0.0206252	0.008	PD-0325901
ENCFF001VNF_peaks_K562_GTF2B.human_result_gene_score_sort	-0.00266893	0.195145	0.00141863	0.0398788	0.004	PD-0325901
ENCFF001VNI_peaks_K562_HMGN3.human_result_gene_score_sort	0.00430793	0.132463	0	NA	NA	PD-0325901
ENCFF001VNX_peaks_K562_NFE2.human_result_gene_score_sort	0.00275701	0.0363815	0	NA	NA	PD-0325901
ENCFF001VOO_peaks_K562_POLR3A.human_result_gene_score_sort	-0.00649092	0.0950184	0	NA	NA	PD-0325901
ENCFF001VOX_peaks_K562_STAT2.human_result_gene_score_sort	0.00975823	0.000316183	0.00187663	0.0304034	0.042	PD-0325901
ENCFF001VPI_peaks_K562_XRCC4.human_result_gene_score_sort	-0.00883044	0.0208467	0	NA	NA	PD-0325901
ENCFF001VPM_peaks_K562_ZNF263.human_result_gene_score_sort	0.00674714	0.00712795	0	NA	NA	PD-0325901
ENCFF001VPP_peaks_K562_ZNF384.human_result_gene_score_sort	0.00323347	0.424918	0	NA	NA	PD-0325901
ENCFF001VPQ_peaks_K562_ZMIZ1.human_result_gene_score_sort	0.00138358	0.710298	0	NA	NA	PD-0325901
ENCFF001VQG_peaks_MCF.7_GATA3.human_result_gene_score_sort	0.17144	7.30139e-10	0	NA	NA	PD-0325901
ENCFF001VQH_peaks_MCF.7_HA.E2F1.human_result_gene_score_sort	-0.0138555	5.36927e-27	-0.00478205	7.4704e-07	0	PD-0325901
ENCFF001VQJ_peaks_MCF.7_ZNF217.human_result_gene_score_sort	0.0190397	1.61562e-12	0.000395594	0.209648	0	PD-0325901
ENCFF001VQR_peaks_erythroblast_GATA1.human_result_gene_score_sort	0.00768926	3.6834e-26	0.00529648	1.99834e-13	0	PD-0325901
ENCFF001VRF_peaks_U2OS_TRIM28.human_result_gene_score_sort	-0.0184442	0.000119987	-0.00781381	0.000209509	0.023	PD-0325901
ENCFF001VRI_peaks_K562_eGFP.GATA2.human_result_gene_score_sort	0.00596608	1.51608e-25	0.000924629	0.125893	0	PD-0325901
ENCFF001VRJ_peaks_K562_eGFP.HDAC8.human_result_gene_score_sort	0.00373366	5.91533e-05	0.00103555	0.0291453	0.001	PD-0325901
ENCFF001VRL_peaks_K562_eGFP.JUND.human_result_gene_score_sort	0.00560726	2.10909e-28	0.00167265	0.139568	0	PD-0325901
ENCFF001VRM_peaks_K562_eGFP.NR4A1.human_result_gene_score_sort	0.00623536	0.000107255	0	NA	NA	PD-0325901
ENCFF002CDU_optimal_idr_thresholded_peaks_H1.hESC_KDM5A.human_result_gene_score_sort	-0.00689446	2.33599e-17	0	NA	NA	PD-0325901
ENCFF002CEN_optimal_idr_thresholded_peaks_K562_HDAC1.human_result_gene_score_sort	-0.00858331	7.69037e-18	0	NA	NA	PD-0325901
ENCFF002CEP_optimal_idr_thresholded_peaks_K562_HDAC6.human_result_gene_score_sort	-0.00403253	0.24889	0	NA	NA	PD-0325901
ENCFF002CER_optimal_idr_thresholded_peaks_K562_PHF8.human_result_gene_score_sort	-0.00446198	5.0671e-21	0	NA	NA	PD-0325901
ENCFF002CES_optimal_idr_thresholded_peaks_K562_KDM5B.human_result_gene_score_sort	-0.00337976	7.01242e-06	0	NA	NA	PD-0325901
ENCFF002CEU_optimal_idr_thresholded_peaks_K562_RBBP5.human_result_gene_score_sort	-0.00557065	4.48401e-13	-0.000667582	0.000666957	0	PD-0325901
ENCFF002CEV_optimal_idr_thresholded_peaks_K562_SAP30.human_result_gene_score_sort	-0.00992283	2.86902e-28	-0.0013686	0.0291944	0	PD-0325901
ENCFF002CFB_optimal_idr_thresholded_peaks_keratinocyte_EZH2.human_result_gene_score_sort	-0.00332837	0.0128107	-0.0016754	0.000294793	0.074	PD-0325901
ENCFF002CFH_optimal_idr_thresholded_peaks_A549_BCL3.human_result_gene_score_sort	-0.00441944	0.0327609	-5.86853e-05	0.00770073	0.171	PD-0325901
ENCFF002CFI_optimal_idr_thresholded_peaks_A549_CREB1.human_result_gene_score_sort	-0.00632189	4.6131e-24	-0.00156548	0.00490265	0	PD-0325901
ENCFF002CFM_optimal_idr_thresholded_peaks_A549_ETS1.human_result_gene_score_sort	-0.0078361	1.95401e-14	0	NA	NA	PD-0325901
ENCFF002CFR_optimal_idr_thresholded_peaks_A549_NR3C1.human_result_gene_score_sort	0.00978753	7.18008e-11	0	NA	NA	PD-0325901
ENCFF002CGG_optimal_idr_thresholded_peaks_A549_ZBTB33.human_result_gene_score_sort	-0.00659	2.93556e-10	0	NA	NA	PD-0325901
ENCFF002CGJ_optimal_idr_thresholded_peaks_Ishikawa_ESR1.human_result_gene_score_sort	0.00570166	0.000649015	0	NA	NA	PD-0325901
ENCFF002CGQ_optimal_idr_thresholded_peaks_GM12878_BATF.human_result_gene_score_sort	0.00231814	0.00587785	0	NA	NA	PD-0325901
ENCFF002CGR_optimal_idr_thresholded_peaks_GM12878_BCL11A.human_result_gene_score_sort	0.00220786	0.0207541	0	NA	NA	PD-0325901
ENCFF002CGW_optimal_idr_thresholded_peaks_GM12878_EGR1.human_result_gene_score_sort	-0.00516243	1.44993e-08	0	NA	NA	PD-0325901
ENCFF002CGX_optimal_idr_thresholded_peaks_GM12878_ELF1.human_result_gene_score_sort	-0.00327787	3.84476e-09	0.000791318	7.2833e-12	0	PD-0325901
ENCFF002CGZ_optimal_idr_thresholded_peaks_GM12878_FOXM1.human_result_gene_score_sort	-0.00464873	9.169e-09	-0.00141762	0.00263762	0	PD-0325901
ENCFF002CHA_optimal_idr_thresholded_peaks_GM12878_GABPA.human_result_gene_score_sort	-0.00606876	3.92931e-18	0	NA	NA	PD-0325901
ENCFF002CHB_optimal_idr_thresholded_peaks_GM12878_IRF4.human_result_gene_score_sort	0.000854122	0.342168	0	NA	NA	PD-0325901
ENCFF002CHC_optimal_idr_thresholded_peaks_GM12878_MEF2A.human_result_gene_score_sort	-0.00218168	0.0154738	-0.0010867	0.0104164	0.036	PD-0325901
ENCFF002CHD_optimal_idr_thresholded_peaks_GM12878_MEF2C.human_result_gene_score_sort	-0.00327407	0.0136481	0	NA	NA	PD-0325901
ENCFF002CHE_optimal_idr_thresholded_peaks_GM12878_MTA3.human_result_gene_score_sort	-0.00529512	0.000354576	0	NA	NA	PD-0325901
ENCFF002CHF_optimal_idr_thresholded_peaks_GM12878_NFATC1.human_result_gene_score_sort	-0.00465712	0.030574	0	NA	NA	PD-0325901
ENCFF002CHL_optimal_idr_thresholded_peaks_GM12878_PBX3.human_result_gene_score_sort	-0.00458875	6.28803e-11	-0.000181428	0.366452	0	PD-0325901
ENCFF002CHM_optimal_idr_thresholded_peaks_GM12878_PML.human_result_gene_score_sort	-0.00891406	2.1094e-18	0	NA	NA	PD-0325901
ENCFF002CHP_optimal_idr_thresholded_peaks_GM12878_POU2F2.human_result_gene_score_sort	-0.00489585	8.46723e-07	0	NA	NA	PD-0325901
ENCFF002CHS_optimal_idr_thresholded_peaks_GM12878_RUNX3.human_result_gene_score_sort	-0.000555976	0.361008	0	NA	NA	PD-0325901
ENCFF002CHU_optimal_idr_thresholded_peaks_GM12878_SIX5.human_result_gene_score_sort	-0.00725789	3.45029e-16	0	NA	NA	PD-0325901
ENCFF002CHV_optimal_idr_thresholded_peaks_GM12878_SP1.human_result_gene_score_sort	-0.00828784	8.33945e-25	0	NA	NA	PD-0325901
ENCFF002CIA_optimal_idr_thresholded_peaks_GM12878_TCF3.human_result_gene_score_sort	-0.00324665	0.000941171	0	NA	NA	PD-0325901
ENCFF002CIE_optimal_idr_thresholded_peaks_GM12878_ZEB1.human_result_gene_score_sort	0.000209249	0.843361	0.000708517	0.0144064	0.418	PD-0325901
ENCFF002CIM_optimal_idr_thresholded_peaks_GM12892_PAX5.human_result_gene_score_sort	-0.00511137	1.59334e-07	0	NA	NA	PD-0325901
ENCFF002CIQ_optimal_idr_thresholded_peaks_GM12892_YY1.human_result_gene_score_sort	-0.00728865	1.95834e-29	-0.00211141	0.00042641	0	PD-0325901
ENCFF002CIR_optimal_idr_thresholded_peaks_H1.hESC_ATF2.human_result_gene_score_sort	-0.00687988	3.06342e-08	0	NA	NA	PD-0325901
ENCFF002CJA_optimal_idr_thresholded_peaks_H1.hESC_NANOG.human_result_gene_score_sort	-0.00457256	0.0150232	-0.00192726	0.00960544	0.032	PD-0325901
ENCFF002CJF_optimal_idr_thresholded_peaks_H1.hESC_POU5F1.human_result_gene_score_sort	0.000496848	0.819516	0	NA	NA	PD-0325901
ENCFF002CJL_optimal_idr_thresholded_peaks_H1.hESC_SP2.human_result_gene_score_sort	-0.00629227	1.11136e-14	-0.00128562	0.142473	0	PD-0325901
ENCFF002CJM_optimal_idr_thresholded_peaks_H1.hESC_SP4.human_result_gene_score_sort	-0.00551097	1.53372e-12	0	NA	NA	PD-0325901
ENCFF002CJN_optimal_idr_thresholded_peaks_H1.hESC_SRF.human_result_gene_score_sort	-0.012828	1.30586e-10	-0.00333634	0.00281864	0	PD-0325901
ENCFF002CJO_optimal_idr_thresholded_peaks_H1.hESC_TAF1.human_result_gene_score_sort	-0.0109672	4.69767e-34	-0.00202561	0.000380794	0	PD-0325901
ENCFF002CJP_optimal_idr_thresholded_peaks_H1.hESC_TAF7.human_result_gene_score_sort	-0.0134481	7.23261e-16	0	NA	NA	PD-0325901
ENCFF002CKC_optimal_idr_thresholded_peaks_HepG2_BHLHE40.human_result_gene_score_sort	0.00459515	0.00352436	0	NA	NA	PD-0325901
ENCFF002CKD_optimal_idr_thresholded_peaks_HepG2_CEBPB.human_result_gene_score_sort	0.0111621	5.06988e-22	0	NA	NA	PD-0325901
ENCFF002CKE_optimal_idr_thresholded_peaks_HepG2_CEBPD.human_result_gene_score_sort	0.00360787	0.000261979	0	NA	NA	PD-0325901
ENCFF002CKH_optimal_idr_thresholded_peaks_HepG2_FOSL2.human_result_gene_score_sort	0.00900342	3.69197e-26	0	NA	NA	PD-0325901
ENCFF002CKJ_optimal_idr_thresholded_peaks_HepG2_FOXA1.human_result_gene_score_sort	0.0115401	4.9768e-45	0	NA	NA	PD-0325901
ENCFF002CKK_optimal_idr_thresholded_peaks_HepG2_FOXA2.human_result_gene_score_sort	0.0112477	1.26132e-47	0.00116173	0.111642	0	PD-0325901
ENCFF002CKM_optimal_idr_thresholded_peaks_HepG2_HDAC2.human_result_gene_score_sort	0.00935797	3.6895e-24	0	NA	NA	PD-0325901
ENCFF002CKN_optimal_idr_thresholded_peaks_HepG2_HNF4A.human_result_gene_score_sort	0.0142319	2.55729e-45	0.00166941	0.90673	0	PD-0325901
ENCFF002CKO_optimal_idr_thresholded_peaks_HepG2_HNF4G.human_result_gene_score_sort	0.0132845	1.96506e-42	0.00431696	0.0150762	0	PD-0325901
ENCFF002CKQ_optimal_idr_thresholded_peaks_HepG2_MBD4.human_result_gene_score_sort	0.0136254	1.80905e-08	0	NA	NA	PD-0325901
ENCFF002CKR_optimal_idr_thresholded_peaks_HepG2_MYBL2.human_result_gene_score_sort	0.00258412	0.0224023	0	NA	NA	PD-0325901
ENCFF002CKS_optimal_idr_thresholded_peaks_HepG2_NFIC.human_result_gene_score_sort	0.0117637	4.69607e-24	8.70653e-05	0.18411	0	PD-0325901
ENCFF002CKU_optimal_idr_thresholded_peaks_HepG2_REST.human_result_gene_score_sort	-0.00560069	4.47353e-15	0	NA	NA	PD-0325901
ENCFF002CKV_optimal_idr_thresholded_peaks_HepG2_EP300.human_result_gene_score_sort	0.0156795	9.02279e-59	0.0062855	0.0619424	0	PD-0325901
ENCFF002CKZ_optimal_idr_thresholded_peaks_HepG2_RXRA.human_result_gene_score_sort	0.0136949	4.83923e-37	0	NA	NA	PD-0325901
ENCFF002CLF_optimal_idr_thresholded_peaks_HepG2_TCF12.human_result_gene_score_sort	0.0107012	1.42877e-15	0	NA	NA	PD-0325901
ENCFF002CLH_optimal_idr_thresholded_peaks_HepG2_USF1.human_result_gene_score_sort	0.00220228	0.00239629	0.000338257	0.02879	0.092	PD-0325901
ENCFF002CLK_optimal_idr_thresholded_peaks_HepG2_ZBTB7A.human_result_gene_score_sort	0.00515453	3.78947e-07	0	NA	NA	PD-0325901
ENCFF002CLQ_optimal_idr_thresholded_peaks_K562_CBX3.human_result_gene_score_sort	0.00061658	0.360115	0	NA	NA	PD-0325901
ENCFF002CLT_optimal_idr_thresholded_peaks_K562_CTCFL.human_result_gene_score_sort	-0.000861635	0.343466	0	NA	NA	PD-0325901
ENCFF002CLY_optimal_idr_thresholded_peaks_K562_FOSL1.human_result_gene_score_sort	0.00711706	6.51379e-12	0	NA	NA	PD-0325901
ENCFF002CME_optimal_idr_thresholded_peaks_K562_NR2F2.human_result_gene_score_sort	0.00635943	4.07934e-10	0	NA	NA	PD-0325901
ENCFF002CMJ_optimal_idr_thresholded_peaks_K562_SPI1.human_result_gene_score_sort	0.00623522	3.88022e-20	0.0047283	5.9108e-09	0	PD-0325901
ENCFF002CMQ_optimal_idr_thresholded_peaks_K562_STAT5A.human_result_gene_score_sort	0.00729925	1.27206e-14	0	NA	NA	PD-0325901
ENCFF002CMT_optimal_idr_thresholded_peaks_K562_TEAD4.human_result_gene_score_sort	0.0057659	1.68277e-15	0	NA	NA	PD-0325901
ENCFF002CMU_optimal_idr_thresholded_peaks_K562_THAP1.human_result_gene_score_sort	-0.00419282	0.00023039	0	NA	NA	PD-0325901
ENCFF002CNH_optimal_idr_thresholded_peaks_SK.N.MC_FOXP2.human_result_gene_score_sort	-0.00391881	3.04423e-06	0	NA	NA	PD-0325901
ENCFF002CON_optimal_idr_thresholded_peaks_GM12878_CHD1.human_result_gene_score_sort	-0.00459631	1.1641e-07	0	NA	NA	PD-0325901
ENCFF002COO_optimal_idr_thresholded_peaks_GM12878_CHD2.human_result_gene_score_sort	-0.00641426	8.64638e-25	-0.000742586	0.170508	0	PD-0325901
ENCFF002COR_optimal_idr_thresholded_peaks_GM12878_E2F4.human_result_gene_score_sort	-0.0179062	3.11952e-81	-0.0109386	4.22383e-20	0	PD-0325901
ENCFF002COS_optimal_idr_thresholded_peaks_GM12878_EBF1.human_result_gene_score_sort	0.00118711	0.168023	0	NA	NA	PD-0325901
ENCFF002COT_optimal_idr_thresholded_peaks_GM12878_ELK1.human_result_gene_score_sort	-0.00956798	2.88709e-10	0	NA	NA	PD-0325901
ENCFF002COW_optimal_idr_thresholded_peaks_GM12878_MAX.human_result_gene_score_sort	-0.00636785	5.76226e-17	0	NA	NA	PD-0325901
ENCFF002COY_optimal_idr_thresholded_peaks_GM12878_MXI1.human_result_gene_score_sort	-0.00696843	3.07067e-29	0	NA	NA	PD-0325901
ENCFF002CPC_optimal_idr_thresholded_peaks_GM12878_NFYB.human_result_gene_score_sort	-0.00901687	3.26681e-19	0	NA	NA	PD-0325901
ENCFF002CPD_optimal_idr_thresholded_peaks_GM12878_NRF1.human_result_gene_score_sort	-0.00724755	9.55315e-29	-0.00248427	7.55835e-07	0	PD-0325901
ENCFF002CPL_optimal_idr_thresholded_peaks_GM12878_RFX5.human_result_gene_score_sort	-0.00751511	0.000170363	0	NA	NA	PD-0325901
ENCFF002CPM_optimal_idr_thresholded_peaks_GM12878_SIN3A.human_result_gene_score_sort	-0.0110902	5.24004e-58	-0.0025926	0.000877082	0	PD-0325901
ENCFF002CPQ_optimal_idr_thresholded_peaks_GM12878_TBL1XR1.human_result_gene_score_sort	-0.00337903	3.12427e-05	0	NA	NA	PD-0325901
ENCFF002CPU_optimal_idr_thresholded_peaks_GM12878_WRNIP1.human_result_gene_score_sort	-0.0051429	1.33467e-05	0	NA	NA	PD-0325901
ENCFF002CPW_optimal_idr_thresholded_peaks_GM12878_ZNF143.human_result_gene_score_sort	-0.00572893	8.77389e-18	-0.000298828	0.104991	0	PD-0325901
ENCFF002CQP_optimal_idr_thresholded_peaks_H1.hESC_BACH1.human_result_gene_score_sort	-0.00404696	0.00326688	0	NA	NA	PD-0325901
ENCFF002CQW_optimal_idr_thresholded_peaks_H1.hESC_CTBP2.human_result_gene_score_sort	-0.00148419	0.336267	0	NA	NA	PD-0325901
ENCFF002CQX_optimal_idr_thresholded_peaks_H1.hESC_GTF2F1.human_result_gene_score_sort	-0.0104639	8.50208e-10	0	NA	NA	PD-0325901
ENCFF002CRG_optimal_idr_thresholded_peaks_H1.hESC_SUZ12.human_result_gene_score_sort	0.00318694	0.116213	0	NA	NA	PD-0325901
ENCFF002CRH_optimal_idr_thresholded_peaks_H1.hESC_TBP.human_result_gene_score_sort	-0.0099912	2.64181e-11	0	NA	NA	PD-0325901
ENCFF002CRU_optimal_idr_thresholded_peaks_HeLa.S3_SMARCC2.human_result_gene_score_sort	0.000424259	0.664038	0	NA	NA	PD-0325901
ENCFF002CRW_optimal_idr_thresholded_peaks_HeLa.S3_BRCA1.human_result_gene_score_sort	-0.00690109	1.92336e-13	0	NA	NA	PD-0325901
ENCFF002CRY_optimal_idr_thresholded_peaks_HeLa.S3_BRF2.human_result_gene_score_sort	-0.00414455	0.241712	0	NA	NA	PD-0325901
ENCFF002CSU_optimal_idr_thresholded_peaks_HeLa.S3_NFYA.human_result_gene_score_sort	-0.00686948	7.68698e-17	0	NA	NA	PD-0325901
ENCFF002CTS_optimal_idr_thresholded_peaks_HepG2_ARID3A.human_result_gene_score_sort	0.0071145	9.44346e-17	0	NA	NA	PD-0325901
ENCFF002CUD_optimal_idr_thresholded_peaks_HepG2_HSF1.human_result_gene_score_sort	-0.00320606	0.132116	0	NA	NA	PD-0325901
ENCFF002CUG_optimal_idr_thresholded_peaks_HepG2_MAFF.human_result_gene_score_sort	0.0046096	9.67841e-06	0	NA	NA	PD-0325901
ENCFF002CUI_optimal_idr_thresholded_peaks_HepG2_MAFK.human_result_gene_score_sort	0.00489676	5.82877e-06	0	NA	NA	PD-0325901
ENCFF002CUS_optimal_idr_thresholded_peaks_HepG2_RAD21.human_result_gene_score_sort	0.0034066	7.00489e-08	0	NA	NA	PD-0325901
ENCFF002CUU_optimal_idr_thresholded_peaks_HepG2_SMC3.human_result_gene_score_sort	0.00643774	4.90575e-12	0	NA	NA	PD-0325901
ENCFF002CUY_optimal_idr_thresholded_peaks_HepG2_NR2C2.human_result_gene_score_sort	-0.0058607	1.24622e-08	-0.000638416	0.0048382	0	PD-0325901
ENCFF002CVC_optimal_idr_thresholded_peaks_endothelial_cell_of_umbilical_vein_JUN.human_result_gene_score_sort	0.0047433	5.6248e-12	0	NA	NA	PD-0325901
ENCFF002CVM_optimal_idr_thresholded_peaks_K562_ATF1.human_result_gene_score_sort	-0.0044468	4.1593e-09	0	NA	NA	PD-0325901
ENCFF002CVN_optimal_idr_thresholded_peaks_K562_ATF3.human_result_gene_score_sort	-0.00694106	1.35386e-09	0	NA	NA	PD-0325901
ENCFF002CVT_optimal_idr_thresholded_peaks_K562_SMARCA4.human_result_gene_score_sort	0.00445687	4.0189e-05	0	NA	NA	PD-0325901
ENCFF002CWK_optimal_idr_thresholded_peaks_K562_RCOR1.human_result_gene_score_sort	0.00530104	1.80375e-09	0	NA	NA	PD-0325901
ENCFF002CWN_optimal_idr_thresholded_peaks_K562_E2F6.human_result_gene_score_sort	-0.00319695	1.82079e-05	0	NA	NA	PD-0325901
ENCFF002CWU_optimal_idr_thresholded_peaks_K562_SMARCB1.human_result_gene_score_sort	0.00378765	0.000162175	0	NA	NA	PD-0325901
ENCFF002CWY_optimal_idr_thresholded_peaks_K562_IRF1.human_result_gene_score_sort	-0.00531657	1.51149e-15	-0.000472425	0.00338244	0	PD-0325901
ENCFF002CXX_optimal_idr_thresholded_peaks_K562_SETDB1.human_result_gene_score_sort	-0.00597538	5.5298e-05	-3.75742e-05	0.20933	0	PD-0325901
ENCFF002CXZ_optimal_idr_thresholded_peaks_K562_SIRT6.human_result_gene_score_sort	0.00413299	0.00571016	0	NA	NA	PD-0325901
ENCFF002CYH_optimal_idr_thresholded_peaks_K562_TAL1.human_result_gene_score_sort	0.00853447	4.96992e-25	0	NA	NA	PD-0325901
ENCFF002CYO_optimal_idr_thresholded_peaks_K562_UBTF.human_result_gene_score_sort	0.00436483	0.000650644	8.72341e-05	0.0324077	0.023	PD-0325901
ENCFF002CYX_optimal_idr_thresholded_peaks_MCF_10A_FOS.human_result_gene_score_sort	0.0104451	7.88382e-37	0.00197018	0.168653	0	PD-0325901
ENCFF002CZA_optimal_idr_thresholded_peaks_MCF_10A_MYC.human_result_gene_score_sort	0.00516025	1.88997e-09	0.00147789	0.00168251	0	PD-0325901
ENCFF002CZF_optimal_idr_thresholded_peaks_MCF_10A_STAT3.human_result_gene_score_sort	0.014939	1.02847e-27	0.00128575	0.619048	0	PD-0325901
ENCFF002DDY_optimal_idr_thresholded_peaks_K562_eGFP.JUNB.human_result_gene_score_sort	0.00681522	8.6738e-15	0	NA	NA	PD-0325901
ENCFF300RHV_conservative_idr_thresholded_peaks_GM12878_CREM.human_result_gene_score_sort	-0.00692327	3.81069e-32	-0.00189658	0.0197396	0	PD-0325901
ENCFF520JRB_conservative_idr_thresholded_peaks_K562_SMAD5.human_result_gene_score_sort	-0.00543033	4.09554e-05	0.00304885	1.1241e-08	0	PD-0325901
ENCFF001USZ_peaks_endothelial_cell_of_umbilical_vein_MYC.human_result_gene_score_sort	-0.00820671	9.34992e-44	-0.00244016	1.20699e-07	0	PD-0332991
ENCFF001VEH_peaks_GM12878_ESRRA.human_result_gene_score_sort	-0.00484351	0.00177287	0	NA	NA	PD-0332991
ENCFF001VFI_peaks_GM12878_SUPT20H.human_result_gene_score_sort	0.0118428	0.00788037	0	NA	NA	PD-0332991
ENCFF001VFJ_peaks_GM12878_SREBF1.human_result_gene_score_sort	-0.00257617	0.00185788	0	NA	NA	PD-0332991
ENCFF001VFP_peaks_GM12878_NR2C2.human_result_gene_score_sort	-0.00359359	0.00510258	0	NA	NA	PD-0332991
ENCFF001VFS_peaks_GM12878_WRNIP1.human_result_gene_score_sort	-0.010441	0.0448287	0	NA	NA	PD-0332991
ENCFF001VGL_peaks_GM19193_RELA.human_result_gene_score_sort	-0.00720898	1.32655e-11	0	NA	NA	PD-0332991
ENCFF001VGN_peaks_H1.hESC_BACH1.human_result_gene_score_sort	-0.0100819	5.92743e-08	0	NA	NA	PD-0332991
ENCFF001VHA_peaks_H1.hESC_NRF1.human_result_gene_score_sort	-0.00445649	0.0158098	0	NA	NA	PD-0332991
ENCFF001VHE_peaks_H1.hESC_SUZ12.human_result_gene_score_sort	-0.0261843	0.0191739	0	NA	NA	PD-0332991
ENCFF001VHF_peaks_H1.hESC_TBP.human_result_gene_score_sort	-0.0131837	2.35695e-08	0	NA	NA	PD-0332991
ENCFF001VHI_peaks_H1.hESC_ZNF274.human_result_gene_score_sort	0.0134088	0.0401374	0.00147902	0.00673997	0.003	PD-0332991
ENCFF001VHP_peaks_HEK293_ZNF263.human_result_gene_score_sort	-0.0184151	1.19229e-34	-0.00448642	0.00842719	0	PD-0332991
ENCFF001VHU_peaks_HeLa.S3_BDP1.human_result_gene_score_sort	-0.00342929	0.288146	0	NA	NA	PD-0332991
ENCFF001VHV_peaks_HeLa.S3_BRCA1.human_result_gene_score_sort	-0.0196809	0.000817048	0	NA	NA	PD-0332991
ENCFF001VHW_peaks_HeLa.S3_BRF1.human_result_gene_score_sort	-0.0046617	0.187238	0	NA	NA	PD-0332991
ENCFF001VII_peaks_HeLa.S3_ELK4.human_result_gene_score_sort	-0.00152002	0.00587565	0	NA	NA	PD-0332991
ENCFF001VIK_peaks_HeLa.S3_KAT2A.human_result_gene_score_sort	-0.00237085	0.026567	0	NA	NA	PD-0332991
ENCFF001VIL_peaks_HeLa.S3_GTF2F1.human_result_gene_score_sort	-0.0258114	3.65617e-08	0	NA	NA	PD-0332991
ENCFF001VIT_peaks_HeLa.S3_MAX.human_result_gene_score_sort	-0.00752963	1.65332e-20	0	NA	NA	PD-0332991
ENCFF001VIW_peaks_HeLa.S3_NFYA.human_result_gene_score_sort	-0.00541772	1.4075e-11	0	NA	NA	PD-0332991
ENCFF001VIX_peaks_HeLa.S3_NFYB.human_result_gene_score_sort	-0.00625659	2.96393e-10	0	NA	NA	PD-0332991
ENCFF001VJF_peaks_HeLa.S3_POLR3A.human_result_gene_score_sort	-0.00412611	0.245861	0	NA	NA	PD-0332991
ENCFF001VJN_peaks_HeLa.S3_GTF3C2.human_result_gene_score_sort	-0.00524783	0.00351384	0	NA	NA	PD-0332991
ENCFF001VJR_peaks_HeLa.S3_ZNF143.human_result_gene_score_sort	-0.0344408	9.94555e-08	0	NA	NA	PD-0332991
ENCFF001VKG_peaks_HepG2_HSF1.human_result_gene_score_sort	-0.000508149	0.725843	0	NA	NA	PD-0332991
ENCFF001VKH_peaks_HepG2_IRF3.human_result_gene_score_sort	-0.0031778	0.00129837	0	NA	NA	PD-0332991
ENCFF001VLB_peaks_HepG2_SREBF2.human_result_gene_score_sort	0.00504278	0.00251207	0.00246934	3.95426e-05	0.06	PD-0332991
ENCFF001VLJ_peaks_endothelial_cell_of_umbilical_vein_GATA2.human_result_gene_score_sort	-0.037209	3.64282e-39	-0.00145668	0.178478	0	PD-0332991
ENCFF001VLM_peaks_IMR.90_CHD1.human_result_gene_score_sort	-0.00420338	6.75905e-18	0	NA	NA	PD-0332991
ENCFF001VLO_peaks_IMR.90_RCOR1.human_result_gene_score_sort	-0.00661496	2.02927e-35	0	NA	NA	PD-0332991
ENCFF001VLS_peaks_IMR.90_MXI1.human_result_gene_score_sort	-0.0027536	7.36627e-11	0	NA	NA	PD-0332991
ENCFF001VLW_peaks_K562_ARID3A.human_result_gene_score_sort	-0.0136441	0.000309845	0	NA	NA	PD-0332991
ENCFF001VLX_peaks_K562_ATF1.human_result_gene_score_sort	-0.00482776	0.42058	0	NA	NA	PD-0332991
ENCFF001VMB_peaks_K562_BHLHE40.human_result_gene_score_sort	-0.024231	1.42796e-10	0	NA	NA	PD-0332991
ENCFF001VMG_peaks_K562_CUX1.human_result_gene_score_sort	-0.00275281	0.139406	0	NA	NA	PD-0332991
ENCFF001VNB_peaks_K562_ELK1.human_result_gene_score_sort	-0.0121816	1.23416e-08	-0.00034468	0.0536202	0	PD-0332991
ENCFF001VNH_peaks_K562_HCFC1.human_result_gene_score_sort	-0.0134153	2.32856e-08	0	NA	NA	PD-0332991
ENCFF001VNO_peaks_K562_TRIM28.human_result_gene_score_sort	0.0101459	9.46698e-05	0	NA	NA	PD-0332991
ENCFF001VNR_peaks_K562_MAFK.human_result_gene_score_sort	-0.010183	8.21067e-07	0	NA	NA	PD-0332991
ENCFF001VOQ_peaks_K562_SETDB1.human_result_gene_score_sort	0.0370986	9.61287e-06	0.006277	0.00788621	0.001	PD-0332991
ENCFF001VPA_peaks_K562_TBL1XR1.human_result_gene_score_sort	-0.00882812	1.12101e-08	0	NA	NA	PD-0332991
ENCFF001VPG_peaks_K562_UBTF.human_result_gene_score_sort	-0.0170419	0.000355528	0	NA	NA	PD-0332991
ENCFF001VPI_peaks_K562_XRCC4.human_result_gene_score_sort	0.00160237	0.546841	0	NA	NA	PD-0332991
ENCFF001VPP_peaks_K562_ZNF384.human_result_gene_score_sort	-0.0127234	6.38385e-06	0	NA	NA	PD-0332991
ENCFF001VPQ_peaks_K562_ZMIZ1.human_result_gene_score_sort	-0.0135188	1.81019e-07	0	NA	NA	PD-0332991
ENCFF001VQD_peaks_MCF_10A_STAT3.human_result_gene_score_sort	-0.0198784	4.77521e-88	-0.00730416	2.89774e-12	0	PD-0332991
ENCFF001VQG_peaks_MCF.7_GATA3.human_result_gene_score_sort	-0.171505	7.97857e-19	0	NA	NA	PD-0332991
ENCFF001VQJ_peaks_MCF.7_ZNF217.human_result_gene_score_sort	-0.0149114	1.83603e-15	0	NA	NA	PD-0332991
ENCFF001VRJ_peaks_K562_eGFP.HDAC8.human_result_gene_score_sort	-0.00638305	5.101e-23	0	NA	NA	PD-0332991
ENCFF001VRK_peaks_K562_eGFP.JUNB.human_result_gene_score_sort	-0.00853867	9.50643e-64	0	NA	NA	PD-0332991
ENCFF001VRL_peaks_K562_eGFP.JUND.human_result_gene_score_sort	-0.00618051	4.89492e-69	-8.71464e-05	0.906426	0	PD-0332991
ENCFF001VRM_peaks_K562_eGFP.NR4A1.human_result_gene_score_sort	-0.0108879	2.19477e-22	-0.000929815	0.0456867	0	PD-0332991
ENCFF002CDU_optimal_idr_thresholded_peaks_H1.hESC_KDM5A.human_result_gene_score_sort	0.0014707	0.00944942	0	NA	NA	PD-0332991
ENCFF002CEA_optimal_idr_thresholded_peaks_HepG2_EZH2.human_result_gene_score_sort	-0.00496559	0.000338739	-8.99237e-05	0.0295146	0.001	PD-0332991
ENCFF002CEN_optimal_idr_thresholded_peaks_K562_HDAC1.human_result_gene_score_sort	-0.00197412	0.00450242	0	NA	NA	PD-0332991
ENCFF002CEP_optimal_idr_thresholded_peaks_K562_HDAC6.human_result_gene_score_sort	0.000952755	0.695448	0	NA	NA	PD-0332991
ENCFF002CER_optimal_idr_thresholded_peaks_K562_PHF8.human_result_gene_score_sort	0.000375053	0.25649	0	NA	NA	PD-0332991
ENCFF002CES_optimal_idr_thresholded_peaks_K562_KDM5B.human_result_gene_score_sort	-0.000444156	0.396285	0	NA	NA	PD-0332991
ENCFF002CEU_optimal_idr_thresholded_peaks_K562_RBBP5.human_result_gene_score_sort	0.00292284	4.84718e-08	0.00246515	2.73331e-09	0	PD-0332991
ENCFF002CEV_optimal_idr_thresholded_peaks_K562_SAP30.human_result_gene_score_sort	-0.00113974	0.0693179	0	NA	NA	PD-0332991
ENCFF002CFH_optimal_idr_thresholded_peaks_A549_BCL3.human_result_gene_score_sort	-0.017958	7.70572e-36	0	NA	NA	PD-0332991
ENCFF002CFI_optimal_idr_thresholded_peaks_A549_CREB1.human_result_gene_score_sort	-0.00159999	0.000238478	0	NA	NA	PD-0332991
ENCFF002CFN_optimal_idr_thresholded_peaks_A549_FOSL2.human_result_gene_score_sort	-0.0147902	1.9728e-107	-0.00486787	0.00214881	0	PD-0332991
ENCFF002CFR_optimal_idr_thresholded_peaks_A549_NR3C1.human_result_gene_score_sort	-0.0146252	1.03987e-44	0	NA	NA	PD-0332991
ENCFF002CFV_optimal_idr_thresholded_peaks_A549_EP300.human_result_gene_score_sort	-0.025429	3.04172e-63	-0.00263224	0.0131542	0	PD-0332991
ENCFF002CFY_optimal_idr_thresholded_peaks_A549_SIN3A.human_result_gene_score_sort	-0.00525805	3.73286e-15	0	NA	NA	PD-0332991
ENCFF002CGB_optimal_idr_thresholded_peaks_A549_TCF12.human_result_gene_score_sort	-0.0182926	5.99517e-49	0	NA	NA	PD-0332991
ENCFF002CGJ_optimal_idr_thresholded_peaks_Ishikawa_ESR1.human_result_gene_score_sort	-0.0158116	2.70065e-42	-0.00530247	2.92426e-08	0	PD-0332991
ENCFF002CGL_optimal_idr_thresholded_peaks_Ishikawa_FOXA1.human_result_gene_score_sort	-0.00764912	7.71513e-18	0	NA	NA	PD-0332991
ENCFF002CGO_optimal_idr_thresholded_peaks_GM12878_ATF2.human_result_gene_score_sort	-0.000572409	0.291409	0	NA	NA	PD-0332991
ENCFF002CGQ_optimal_idr_thresholded_peaks_GM12878_BATF.human_result_gene_score_sort	-0.00175599	0.00271372	0	NA	NA	PD-0332991
ENCFF002CGR_optimal_idr_thresholded_peaks_GM12878_BCL11A.human_result_gene_score_sort	-0.00319668	1.48968e-06	0	NA	NA	PD-0332991
ENCFF002CGV_optimal_idr_thresholded_peaks_GM12878_EBF1.human_result_gene_score_sort	-0.00408075	6.99026e-17	0	NA	NA	PD-0332991
ENCFF002CGZ_optimal_idr_thresholded_peaks_GM12878_FOXM1.human_result_gene_score_sort	-0.00158766	0.00482406	0	NA	NA	PD-0332991
ENCFF002CHB_optimal_idr_thresholded_peaks_GM12878_IRF4.human_result_gene_score_sort	-0.00203685	0.00113126	0	NA	NA	PD-0332991
ENCFF002CHC_optimal_idr_thresholded_peaks_GM12878_MEF2A.human_result_gene_score_sort	0.000826506	0.187523	0.000752493	0.15695	0.002	PD-0332991
ENCFF002CHD_optimal_idr_thresholded_peaks_GM12878_MEF2C.human_result_gene_score_sort	0.00142858	0.122018	0.00149087	0.147093	0.006	PD-0332991
[truncated: 1,842 more rows]
