# Supplementary material for: RePhine: An Integrative Method for Identification of Drug Response-related Transcriptional Regulators
Source: Genomics Proteomics Bioinformatics. 2021 Mar 10;19(4):534–48. doi: 10.1016/j.gpb.2019.09.008 (PMC9040019; doi:10.1016/j.gpb.2019.09.008)
Supplement: Supplementary Table S9 [file mmc19.xlsx]

## Sheet: Table S9
Table S9 Reported transcriptional repressors with the resources (PubMed ID)
Gene name	PMID or genecard description
MXI1	9872993
SIN3A	28805661
ZEB1	18199550
E2F4	27753528
EZH2	12450788
ZNF217	17130829
SAP30	21676866
ZBTB33	genecards
REST	16945103
SUZ12	17339329
EED	17339329
HDAC1	11784859
HDAC2	11784859
RBBP4	10961924
RBBP7	26257059
RCOR1	28049845
HDAC8	genecards
MAFK	12556477
HDAC6	genecards
CTBP2	11576649
KDM5B	17373667
KDM5A	27899593
BCL11A	19056937
PRDM1	21670299
MBD4	15899845
SMARCC1	genecards
