# Supplementary material for: RePhine: An Integrative Method for Identification of Drug Response-related Transcriptional Regulators
Source: Genomics Proteomics Bioinformatics. 2021 Mar 10;19(4):534–48. doi: 10.1016/j.gpb.2019.09.008 (PMC9040019; doi:10.1016/j.gpb.2019.09.008)
Supplement: Supplementary Table S10 [file mmc20.xlsx]

## Sheet: table S10
Table S10 Top 2000 EZH2 targets according to the regulatory potentials and the corresponding enriched pathways or signatures
Gene set name	Genes in gene eet (K)	Description	Genes in overlap (k)	k/K	P value	FDR q-value	Genes in universe (N)	Genes in comparison (n)	Terms
KEGG_HEDGEHOG_SIGNALING_PATHWAY	56	Hedgehog signaling pathway	25	0.4464	1.01e-19	9.41e-18	45956	1985	KEGG
KEGG_BASAL_CELL_CARCINOMA	55	Basal cell carcinoma	22	0.4	2.8e-16	1.74e-14	45956	1985	KEGG
KEGG_MELANOGENESIS	102	Melanogenesis	28	0.2745	2.2e-15	8.61e-14	45956	1985	KEGG
KEGG_WNT_SIGNALING_PATHWAY	151	Wnt signaling pathway	30	0.1987	2.34e-12	7.24e-11	45956	1985	KEGG
KEGG_MAPK_SIGNALING_PATHWAY	267	MAPK signaling pathway	39	0.1461	3.22e-11	7.5e-10	45956	1985	KEGG
BENPORATH_ES_WITH_H3K27ME3	1118	Set 'H3K27 bound': genes posessing the trimethylated H3K27 (H3K27me3) mark in their promoters in human embryonic stem cells, as identified by ChIP on chip.	385	0.3444	3.97e-243	1.35e-239	45956	1985	signatjures
BENPORATH_SUZ12_TARGETS	1038	Set 'Suz12 targets': genes identified by ChIP on chip as targets of the Polycomb protein SUZ12 [GeneID=23512] in human embryonic stem cells.	348	0.3353	3.91e-214	6.65e-211	45956	1985	signatjures
MEISSNER_BRAIN_HCP_WITH_H3K4ME3_AND_H3K27ME3	1069	Genes with high-CpG-density promoters (HCP) bearing histone H3 dimethylation at K4 (H3K4me2) and trimethylation at K27 (H3K27me3) in brain.	341	0.319	1.51e-201	1.71e-198	45956	1985	signatjures
BENPORATH_EED_TARGETS	1062	Set 'Eed targets': genes identified by ChIP on chip as targets of the Polycomb protein EED [GeneID=8726] in human embryonic stem cells.	325	0.306	2.34e-185	1.99e-182	45956	1985	signatjures
BENPORATH_PRC2_TARGETS	652	Set 'PRC2 targets': Polycomb Repression Complex 2 (PRC) targets; identified by ChIP on chip on human embryonic stem cells as genes that: posess the trimethylated H3K27 mark in their promoters and are bound by SUZ12 [GeneID=23512] and EED [GeneID=8726] Polycomb proteins.	247	0.3788	7.2e-165	4.9e-162	45956	1985	signatjures
MIKKELSEN_MCV6_HCP_WITH_H3K27ME3	435	Genes with high-CpG-density promoters (HCP) bearing the tri-methylation mark at H3K27 (H3K27me3) in MCV6 cells (embryonic fibroblasts trapped in a differentiated state).	180	0.4138	1.46e-127	8.29e-125	45956	1985	signatjures
MIKKELSEN_MEF_HCP_WITH_H3K27ME3	590	Genes with high-CpG-density promoters (HCP) bearing histone H3 trimethylation mark at K27 (H3K27me3) in MEF cells (embryonic fibroblast).	199	0.3373	5.61e-121	2.73e-118	45956	1985	signatjures
MIKKELSEN_NPC_HCP_WITH_H3K27ME3	341	Genes with high-CpG-density promoters (HCP) bearing histone H3 trimethylation mark at K27 (H3K27me3) in neural progenitor cells (NPC).	134	0.393	2.67e-91	1.13e-88	45956	1985	signatjures
MEISSNER_BRAIN_HCP_WITH_H3K27ME3	269	Genes with high-CpG-density promoters (HCP) bearing the H3K27 tri-methylation (H3K27me3) mark in brain.	107	0.3978	1.19e-73	4.04e-71	45956	1985	signatjures
CBX8
ZIC2
EMX1
PAX2
MNX1
CBX2
HOXD10
NKX3-2
FOXC1
COMMD3
CBX4
TMEM59L
LMX1B
AATF
LHX4
POU4F1
LHX2
SPAG6
HOXD9
CRLF1
FOXF1
PAX5
GATA3
PRDM12
DNAJC22
BUB3
GATA4
SIM2
GBX2
CCND2
ISL2
LHX6
AMN
AGAP2
EFNA3
DLX4
APC2
HNF1B
2017-03-09
TSPAN31
CDK4
RNF220
CYP27B1
ONECUT2
WNT3
HOXD8
IHH
ACHE
GATA2
SLC30A3
CBFA2T3
CDKN2A
CYP26B1
PAX6
SEMA5B
OTX1
C7orf52
DGKZ
DLX1
WNT9B
PPP1R1B
WDR86
C19orf25
IGF2BP1
SOX17
ULBP1
ATF3
GJB2
GRIN2C
METTL1
VGF
TROAP
SIX2
ROBO3
HOXB9
WNT1
FAM119B
KCNH3
NOTUM
EN2
CASKIN1
SCRT1
CYP26A1
SLC15A1
COMP
UFSP1
CITED1
ESAM
WNT7B
DLX3
VSIG2
SLC10A4
TAL1
NPTX1
SYNGR3
CPXM1
MSI1
GATA6
SCN4B
NRARP
CEBPA
KCNN1
NGFR
PKNOX2
LTK
FOXA1
CCDC108
C1orf53
SHISA7
NDRG4
USH1G
MYO15B
BCAN
GFI1
C15orf56
DLL1
FBXL16
RNF39
VWA5B2
SOX18
IGF2AS
ESPN
MLST8
RHBDL3
DUSP8
ITPKA
GRID1
WNT10B
OVOL1
SPOCK2
SPR
FDXR
ACOXL
PHPT1
HES2
CA4
C1orf61
HOXC10
GFER
SIX1
MMP25
HAPLN2
CCNO
C16orf79
ZBED4
DLX2
UCN
FOXD2
TBX4
PGP
AVPR1A
STARD3
C1orf95
C19orf60
FOXL2
FAM181B
ATP1B2
SOX8
SLC38A3
LMF1
SYT6
PRR18
TRIM54
DLL3
CHRNA3
KREMEN2
FGF11
WDR24
PDE4A
NXPH4
GJB6
EFNA4
NOXO1
CELF4
CHRD
EGR4
PCSK4
ANK1
PTH1R
TDRD10
SHE
LOC90246
DNASE1L2
LOC389332
BAI1
HOXB8
DGAT1
MEGF8
REEP6
C1orf187
MAD2L2
ELOVL2
CCDC64B
LAD1
CNR1
ESRP1
PRPH
SP5
PAQR4
TFAP2A
WNT6
MAMDC4
SMYD5
GATA5
SOX9
E4F1
POU3F1
RAP1GAP
RAMP2
TUBB2B
THPO
C1orf172
AQP5
GRIN2D
CACNA1G
NCRNA00176
AP1S1
RLTPR
SPATS2
SPTBN2
NRGN
BIK
TSFM
RTN4RL2
C20orf200
ISLR2
ANKRD19
DDN
SYT7
INHBB
NPM3
P2RX2
TCEA2
WNK4
ICMT
SAMD11
PDGFB
BARX1
LOC283731
MGAT3
ITGA9
EPS8L1
MIAT
NPNT
PPP1R11
KLHL26
PRKCZ
TMEM102
CHST1
SOX7
CACNG4
EGR3
GYLTL1B
MARVELD3
GLB1L3
PSD2
DHH
GJA3
DKFZp761E198
KDELR1
CPLX1
NKD2
VPS25
ISOC2
CDH23
C9orf167
ACTA1
PDZD4
TNFRSF13C
DUSP15
CHRNB1
TTLL9
HOXB7
MYADML2
LINGO1
GAL
MLXIPL
CLIC6
ARHGAP9
KCNJ4
PCGF1
EGR2
METRN
MKX
ELFN2
DGCR14
KCP
TCTE1
CCDC88C
PEX16
ALDH1A2
JMJD8
FAM120B
SYT2
TCF21
SHMT2
OLIG1
ROR2
ADCYAP1
SNCB
ZNF598
TP73
EMID1
TMEM176B
HES4
OPLAH
KISS1R
TMEM176A
TNFRSF25
MAST1
NMNAT2
IRF8
TNFRSF11A
MEGF11
TRIL
TMEM181
RBPMS2
PANX2
BEGAIN
JPH3
WNT10A
TMEM151B
ALG3
AGRN
INSM1
SIK1
WDR8
PRDM16
FOXF2
ECE2
EOMES
NEFH
TMEM145
PITX1
CDKN2BAS
EFNA1
HCFC1R1
CYS1
HCK
THOC6
NKX3-1
HOXD4
TTC39A
PCDH1
HLA-E
EID2B
LINGO3
GRASP
TBL3
GUCY2D
NHLRC4
SRRT
PAPLN
CAMK2N2
CDC37
GJB3
NPW
PAX8
ASPSCR1
DPYSL4
SFRP2
NR5A2
PROM1
ZNRD1
CABP7
IKZF3
SOX2
RTBDN
ISG15
GCGR
PKMYT1
DQX1
ANKRD43
TNFRSF12A
SUSD4
SYT15
PDE8B
NCRNA00092
ECEL1
KCNA2
GNAO1
C1QL1
CSPG5
LOC283856
B3GNT4
DEGS2
FAM160A1
C17orf96
PAK6
ULBP2
ETFA
CLDN6
PDE9A
CHD5
CHD7
DLL4
STAC2
OAZ1
CCDC124
USP44
ALX3
EFCAB4A
HS1BP3
LMTK3
FAM189A1
NR6A1
CLDN9
ACD
TRIM17
DRD4
STUB1
B4GALNT3
PARD6A
C19orf22
COL2A1
FBXO41
KCNK13
ELAVL3
GFRA2
MADCAM1
HOXB6
CRIPAK
RDH13
FOXE3
EXOSC2
FAM173A
FOXC2
SP6
KIF1A
CACNB4
JSRP1
IRF4
MTHFSD
FLJ30679
PIGQ
COCH
STMN3
C11orf80
NTRK1
LGR6
PLA2G7
TLR2
RPRML
FGF9
FLJ23867
EFHD1
FOXH1
RAPGEF4
ARF3
NFKBIE
PNMT
TNK1
SLC7A10
ARID3A
F12
SNX22
C20orf201
COL9A3
TCAP
HLF
RASL10A
HTRA2
NPAS1
FLT1
INSRR
OXT
RGS19
OPRL1
DGKG
ETNK2
IGDCC3
GJA4
HES5
ADAM15
AUP1
TTBK1
C2orf89
KIF3A
SNAPC2
FSTL4
TMEM132A
GALR2
CABP1
RGMA
CHRM4
SLC17A7
ZNHIT1
PLOD3
PRR15
KBTBD11
BRSK2
AQP6
RGS9BP
ADD2
HOXC9
LRFN1
ANKRD27
LRP2
TBX21
PPAP2C
RORC
SPATA20
GRHL3
C11orf61
EML5
NDUFA4L2
SLC26A1
C1QTNF4
BARX2
HAP1
MPV17
FBXL6
C22orf45
GPR172A
PANK4
DLX6
MGC29506
DUOXA1
EGFLAM
AMH
KCNC1
RASGRP2
OLFML2A
SNHG9
DUOX1
UPB1
CD151
LPL
SHANK3
CACNA1D
ZACN
FGFR3
SCRN2
PPM1E
SPATC1
NPR1
CRHR2
RHBDL1
EBF3
EFNB3
PAX9
FAM83H
C19orf24
C20orf160
IRF5
MDK
OCA2
C4orf48
EMILIN3
PYCR1
DCI
JAG2
CALCOCO1
COL25A1
PLCB2
DUOXA2
GABRD
HPCAL4
SLC7A2
CNTFR
MERTK
DUOX2
PDE10A
SRP68
CD8A
MED12L
NOC2L
SPINT1
SLC9A3
RABAC1
SLC9A3R2
SSTR2
PLK1S1
GPR153
ITGB2
C2orf7
SHH
MARS
PVALB
SLC2A4
CRTAC1
FGFRL1
RAG1AP1
EDF1
NODAL
KCNK4
EID2
KLHL17
COL9A2
C14orf73
SYPL2
B4GALNT2
CCT7
CDK18
CCDC78
CCNA1
ADO
MECOM
GNAS
PRKCG
EBF4
CDS1
UBA52
FOXJ1
TRIP6
PLEKHG1
C16orf48
DNER
SCT
KIFC2
C16orf86
HAGHL
NLRP6
RTEL1
SEZ6
GPATCH4
TP53
DCTN3
HS3ST6
TMC6
GRP
ATP6V1C2
C1orf170
SLC6A20
ALG6
ESRRB
LONRF3
CBS
VASH2
SLC26A10
TMC8
POLR2H
PTPN5
TTLL6
C18orf1
KAZALD1
LRRC10B
ADAMTSL5
LTBP4
NAT8L
BAI2
CYHR1
HS6ST3
SMO
TESC
DLGAP3
NUDT14
KLHDC7B
COL27A1
BMP7
GNASAS
VAX2
ESR1
B3GNT7
ELOVL3
GPRIN1
ERBB4
TMEM163
IL32
YBX2
C21orf125
ODZ4
PLEKHN1
SPON1
C12orf68
CDHR5
C11orf35
ARHGEF1
NEURL
EZH1
AIFM3
KDELR3
FAM132A
NDUFB10
RASSF7
UCK1
CENPM
HSPA12B
ODF3B
FAM43B
TBX1
BEND4
SULF2
ADORA2A
TIMM50
TRIM67
PITPNM3
TM6SF1
PAFAH1B3
C19orf20
PNPLA2
C9orf86
BCL11B
GNG4
PROK2
BHLHE22
CLCN2
EPB49
CTXN1
BRD1
SEMA6A
CCDC56
RPL22
GLI1
SCN2B
TFAP2E
ZNF628
SPATA24
C9orf23
CNTD1
FGF17
PRR19
MYL3
CHRDL2
NTNG2
RASSF10
TTF1
PLLP
RNF207
NTF3
HOXD3
KCNK12
PLEKHA7
NLGN2
MCRS1
ARID4A
KIAA1543
ITGB4
NRCAM
WNT4
TRIM11
WRAP53
POU4F3
NTN3
BAIAP3
TYMP
C17orf61
FOXA3
C19orf23
TACSTD2
GAS2L1
TMEM132E
CHRNB4
FGFR2
NES
PPP1R16B
SHC2
PTPRS
MYRIP
ACTR5
IDUA
PRKAG1
CDKN1C
SLC35B2
LMBR1L
C21orf67
DPM3
SHBG
CYP2S1
EGLN3
MAP2K7
C21orf70
LOC401463
DSP
EBF2
PRKAG2
C20orf46
GRHL2
SCUBE1
TJP3
CR2
MRRF
ZNF467
SYMPK
RABL5
SLC23A1
CELSR1
HERC5
P4HB
TCF15
IQSEC2
ENTPD2
EPHA7
RBM18
CIRBP
CCNC
C17orf28
GPR137
PADI2
ITGA11
MPND
AIF1L
DYSF
ZFHX4
NOM1
MCF2L
RHCG
SHROOM1
CDH3
ATP6V1F
SLC6A3
CLDN7
CDH1
KCNK9
PKP3
AARS2
MAPK4
MAPK8IP1
ICOSLG
MGAT5B
ODF3L2
PLXNC1
LSR
GNS
ICAM5
ADAMTS8
ARHGAP27
NEFM
RRAGD
SEMA3F
CCDC42B
ERG
B4GALNT4
GPRC5B
RAB11FIP4
NFE2L3
FOXL1
GALNT14
RHEBL1
TGFA
CLDN10
EPO
TRABD
CGN
DLX5
FAM131B
IGSF9
ATHL1
EPN3
FBP1
ILF2
SLC6A1
MSX1
HOXB5
TRHDE
CMTM8
GRWD1
PALM2
CALCA
SSPO
PUS3
ST6GALNAC2
BAD
QRFPR
HOXC8
TRIM31
ABHD12B
KIAA1751
CDKN2B
PPIB
RHOT2
SAT2
TTC22
NTN1
ST8SIA1
CACNA2D3
2017-09-08
SHD
LMO2
ROBO4
C20orf135
ADCY5
MAP3K9
TBC1D24
FAM19A2
ABLIM2
SIGMAR1
DPYSL3
LIPG
RASSF2
TFCP2L1
CCDC48
RNF157
D4S234E
CHTF18
TNNT2
TSPAN17
LOC92659
SEL1L3
LRRC46
CCNJL
MAFG
PIH1D1
RPUSD1
MRPL10
ADAP2
NOS1AP
PALM
TMEM109
ASRGL1
MEIS3
SCO2
C11orf20
SLC5A5
STAC3
OGFR
TNNI1
INHBE
VANGL2
STAP2
POLR2L
GRIK3
TTLL1
GPRIN2
GNA14
PCSK9
FAM100B
NTRK2
TSPAN4
C2CD4B
NEIL1
PAQR6
ACOT7
ELOVL7
TMEM61
INA
PCP4L1
MMP28
SDSL
CHN2
RAB28
GRIN3B
BCL2L11
DOK7
ICAM4
FAM19A4
EXOSC4
GNAL
ALDH16A1
N4BP3
SEPX1
NAE1
FNDC5
NSUN7
HRASLS5
RTN4RL1
SCNN1G
KCNQ3
CYTH2
COL23A1
RNF165
KCNA3
SULT4A1
ACSS1
ADAP1
IRF7
KCNH4
GRM8
AIM1L
CD79A
SLC16A10
HHEX
NKD1
BIN3
SLC30A2
ALOX15B
CBLN1
BEAN
CPNE5
OS9
KIF5C
TH
FOXS1
KCTD15
LPHN1
SATB1
PDE2A
KANK3
KIAA1024
KCNJ14
TUBGCP2
CHDH
IL28RA
COL4A3
COL4A4
ST14
KRT19
TBC1D1
LLGL2
ZNF511
IL17RB
MYO5C
PHYHIPL
HES6
ADRA1A
APOA1BP
GABBR2
TMEM141
C21orf29
PLXDC1
DAZAP1
CPZ
ZNF683
ATP1A3
IGF2BP3
LOC146880
COBRA1
SF3A2
SMTNL2
PLEKHG5
FAM184A
CYGB
RPAP1
ZNF704
ACAD8
HPCA
TTC9
KCNF1
TPD52L2
C6orf108
KL
REN
THYN1
GBF1
JPH1
B4GALNT1
HSD11B2
PLEKHJ1
CLDN23
RHOV
NDRG2
SYT13
KCNAB1
KCND3
EPB41L4B
PDGFA
C1orf177
SLC4A11
PRAP1
FAM113A
NUDT19
VPS16
PRCD
RPLP2
BMP3
FAM195B
NARFL
PTGIS
GALNT9
MAN2B2
ADCY1
CMTM2
ALPL
DGCR2
MED16
PGLYRP1
CLIC5
NFIB
CHST8
NAT14
SH3GL2
NPDC1
IL12RB2
TMEM178
PTH2R
DYSFIP1
ARHGDIG
BSPRY
MMP9
ELANE
GNAI2
CACNB1
SLC25A1
DIO3
RSPO1
CCDC142
PDIA5
KIAA0284
WT1
HLA-G
TTC31
CLDN15
FBXO6
CST6
PHOSPHO1
COL11A2
DCHS2
PRLR
GDPD5
ESRRA
INPPL1
GPAA1
KBTBD4
NDUFS3
RBM28
DNAH2
PPP1R14C
EIF5A
DRD2
FAM159A
LSM7
ARHGDIA
SPPL2B
FZD3
SFRP5
MBP
SLC29A2
ADRA2B
FBLL1
C2orf55
MYADM
FLJ22536
CPNE7
NRXN2
GRK6
MYO5B
SLC24A4
GLDC
TMOD1
ACE
NKAIN4
NPM2
PDIA2
FA2H
SNX31
LRRC8E
ADCK5
EXOC7
KLHDC8A
OVOL2
WNT2
BTNL9
MOV10L1
PHRF1
CWH43
GSG1L
SERPINE1
PLD4
ATP2A3
BACH2
PLXNA4
PPP1R12C
TNNI3
ALOX5
SLC6A4
FLJ16779
SYT17
PYGM
C17orf99
PRKCH
PDZK1IP1
UBE2QL1
PTPN3
TNNT1
PGAP3
KIAA1804
HOXC4
HOXC5
HOXC6
ERBB2
TMEM108
MIR17HG
AFAP1L2
C9orf173
KLHL29
TLL2
C19orf50
DCST2
FAM189A2
GJB4
GPR98
LRRC43
SRCIN1
CACNA1H
HTR1B
C22orf41
C15orf59
ITIH5
TYK2
CADM1
PDLIM2
CDH4
MFSD4
SLAMF9
TMEM128
DSCR6
EPHB2
NXPH3
RNPS1
EPCAM
KIAA1257
PLAGL1
PARM1
HSP90AB1
PSD
KIAA1324
HSF4
PDE3B
ASTN2
MCAM
PSMA1
PAK1
RAB40C
SLC12A9
ABT1
ACSL6
HCN2
KCNC4
RARRES2
VPS37D
BMP8B
GATM
C9orf69
PNMA2
FAM150B
KCNH2
P2RX5
PRPF19
FAM57B
VPS18
AZU1
ATP8B3
SSC5D
C16orf59
C17orf81
ADRB1
C12orf5
SIRT7
ABCG1
ABL1
DOLPP1
TMEM30B
BMP4
CHAD
FHDC1
SORCS2
SYNGR4
NRL
FBXL15
TIGD1
SDK2
DULLARD
EIF4E2
GMFG
TMPRSS2
RGS20
SLC18A2
GFRA3
TNFSF11
EPOR
MGAT4A
C10orf47
CA2
NIPAL4
STK33
TRIM9
FIS1
TUBA1C
GALT
RBP7
ULBP3
PPP1R14D
B3GALT6
TMEM143
C13orf18
ADAMTS15
FXYD6
DTX3
SDF4
MAPK15
C20orf20
C17orf82
SLC12A5
WDR18
LRDD
KCTD1
PPP1R16A
OSBPL7
TNFAIP2
DIABLO
SIGIRR
GPRIN3
PSMG4
CFD
RNF219
CYP1A1
RGS11
SNAI3
ATXN7L2
EMID2
FAM78A
ATG9B
CDC20B
KCNQ5
GAMT
LPPR3
LHPP
FAM83F
SFXN3
TRIM36
PDZD7
TPRG1L
DTX1
LRRC56
MCOLN2
QSOX2
KLF15
LOC151174
PPARA
CD1D
CYP27C1
TMEM54
FBXO16
SVEP1
RXRB
ARNTL
CLDN3
RGS7BP
POMC
SLC39A7
ZGLP1
ERICH1
NOL3
GABRB2
KCNN2
EPHX3
PTHLH
SHISA2
HAAO
TCHH
FAM38B
LZTR1
POLG
DGKQ
SPON2
SFT2D1
TRAF7
UGT8
GPR88
KCNK3
C19orf51
CAD
SLC6A7
UTP11L
METRNL
RNF175
TMEM130
TNFRSF21
FBXL8
PROX1
TRADD
ADAM33
GAD1
PLEKHA6
SLC22A18
ABI3
SNAPIN
FGF18
UPF1
SOLH
NCDN
MCAT
ZFYVE28
RASAL1
DPYS
CXCR4
DTX4
KRT15
PLA2G1B
SLC43A3
HSD17B8
PEAR1
ABR
PGR
CHAC1
YTHDF1
GSK3B
HRAS
LGI2
HLA-J
GPRC5C
VENTX
GJB5
KIAA0319L
MAN1C1
SHANK1
RASGRP1
SLFN13
WNK2
FLT4
GNGT2
CYBA
MRM1
CDADC1
COMMD4
PLXDC2
THBS4
TSEN54
CREB5
GPS2
NDUFA7
FAM69B
TBX2
C20orf103
CRMP1
IGFBP2
IL17RD
CGNL1
FAAH
NOS3
MSLN
TRNP1
AFF2
FXR2
FNBP1L
POP7
SNAP91
TRAF2
CAMK2B
WSCD1
KIF26B
NELL2
CDH22
C19orf62
F7
LRRN1
CDR2L
GLP1R
DSG2
HOXD1
NFKB2
RING1
PCYT2
TUBA8
ZFPM1
GRIN2A
PKDCC
ZNF653
CADM4
GRIK5
AVIL
KCTD11
FLT3
TMEM160
TMIGD2
CD177
GMEB2
SIGLEC1
ADAM8
CASKIN2
EIF4E3
PIP5K1C
TFR2
IQSEC1
COL15A1
IRF2BP1
GPR27
CILP2
SLC15A3
NTHL1
TDRKH
HSF1
TIMM44
WNT11
TSC2
ABCB8
MST1P9
ARNT2
C9orf140
CIC
MRPL53
PRR5
LOC284578
BIRC5
FSD1
RNF169
ADRA2A
SLC8A2
ATP8A2
FOLR2
GRINA
KALRN
OTOF
IGSF3
C8orf84
SEMA6B
C16orf42
KBTBD12
LOXL3
SELO
GNPTG
ZBTB46
MEX3A
ERI3
CNOT1
WDR31
ARFGAP1
EXPH5
IL11RA
TMSB10
RNASEH2A
TCEB2
IFITM2
LRRC8D
HOXB4
EFEMP1
ELMOD2
BMS1
TSNARE1
BAMBI
FBXO44
PPP1R13B
DOK1
B3GNT5
SAMD4B
FBXO2
RSAD1
PKP1
TSPAN18
C10orf125
CALCOCO2
MGEA5
USHBP1
BTN1A1
WDR90
C20orf202
MRPS26
GHDC
TNFRSF14
LAMA5
ZNF232
SKA2
DHDDS
TAF15
ZFAND2A
PRR11
LEP
SEZ6L
EIF1AD
NFKBIL2
BANF1
BMP8A
CYB5R4
HYLS1
SYCE1L
DDX17
FSCN2
UNC5A
BIRC7
MAL2
SLC22A18AS
C1orf133
C2orf28
FIBCD1
NPB
SLC5A6
PRKG2
UBE2F
C17orf42
HTR1D
TLE2
BNC1
SERTAD4
MXD1
MVD
SLC25A22
TUBB2C
ZNF778
SHKBP1
SLC27A2
THOC4
AMZ1
ANAPC11
DUSP9
FDX1L
ADRB3
LPIN3
RELN
ZBTB4
GPC5
KCNH6
ZNF574
FUT7
NAGS
PYY
WNT7A
CUX2
PLCH2
GPT
LGALS12
CDC34
SSR4
WIPF3
IDH3G
MAPK8IP2
LOC643008
CMTM1
MYCBPAP
NUDC
KRT7
NR2F1
FAM131A
C14orf118
HECW1
NRIP3
NUAK2
ZBTB16
PARP10
ZDHHC1
PROC
SRXN1
ZYX
DCAF7
LIMS2
SLC43A1
MIB2
C17orf104
TNFRSF8
RMND5B
CTTNBP2
TRMT112
C19orf39
EYA2
ICAM1
OSTM1
IGDCC4
MLLT6
FKBP4
MDS2
PSMD2
RAB26
TUBA1B
FOXJ2
ORAOV1
GABARAP
PCK2
DEK
RXRG
IFITM1
CYC1
ABCF3
FHL3
MOGS
PRDX5
KIF21B
SLC29A4
DGCR5
PPP1R14A
CLEC11A
TYRO3
COG1
HOXB3
TIGD2
USF2
ARRDC2
MIDN
SPINT2
C7orf29
NCAPH2
SLC44A5
UBE2I
ACTC1
SAP30L
DUS3L
GAL3ST1
MCOLN3
PRDX2
CLEC4F
HEYL
KIAA1161
KIT
TAGLN2
CDH6
LMF2
KPNB1
LPAR3
PTPMT1
PTPRN
HOXA13
IZUMO1
SIDT1
ABCA2
NDUFA8
NEURL4
RPS19
FKBP11
RASIP1
AATK
CLEC2L
TRRAP
CCDC64
ANKRD6
SLC25A39
SLC35C2
TMCC3
CYB561D1
RRAD
TSPO
CRYBB1
GP6
TDRD5
RUNDC3A
UAP1L1
CATSPER1
MYOZ3
SNF8
WIF1
SDS
GRB7
B3GNT9
F10
FAM195A
TRIM10
PDP2
SCRIB
C6orf129
VSTM2L
FAM5B
MAN2C1
C2CD4C
FUT1
PCDH7
USP6
CASZ1
SNX32
ACAP1
ACVRL1
KIAA1715
LOC441204
RIC3
DHX58
MATK
RTKN
VLDLR
CCDC61
ASB8
PHF23
KLF11
SORBS3
C11orf66
CHIC2
FAM40A
RNASE7
SMCR7L
NEIL2
RIPK4
BSG
CUEDC2
RPL13
PLEKHG6
C19orf6
PRSS16
ISLR
SCARNA2
INHBC
FKBP8
BECN1
IDH3B
AGTRAP
C17orf70
FAM81A
C17orf100
PPAPDC3
SH2D3C
ADAMTS16
BICD2
MFSD3
KCNN4
MED31
SLC27A1
PTPN7
NR1I3
RASGEF1A
DHRS11
SEMA3B
SNHG6
UBE2J2
GPR4
TMEM55B
FAM198A
AFF3
DNAJC30
WBSCR22
C11orf9
LRP3
POLR2A
AP3M2
HGFAC
REEP1
CREB3L1
CRIP3
KIRREL2
PIP4K2C
TTC8
WNT2B
EWSR1
GFPT2
GPX8
YJEFN3
IQGAP3
RHBDD3
RFPL1S
FLT3LG
ISM2
C14orf80
ACCN1
FAM70B
RBM4B
C16orf13
AXL
COX19
EIF4G1
ELMO1
LCNL1
COBL
KANK4
RASL12
ARSA
PPM1N
ABCD4
MEGF6
DGAT2
NECAB1
ALDH1A3
SLC16A9
IGSF9B
POMT1
C3orf45
PPA1
RAB5C
C8orf58
DIS3L
C20orf151
HLCS
NRTN
ANGPTL4
CDHR1
KIAA0895L
GRM4
C9orf24
ANKRD9
ARHGEF16
SF1
TRIM63
WHSC2
GZMM
MON1B
PURG
SLC34A3
TBKBP1
KRBA1
GET4
MPV17L2
SETD6
TNFRSF4
RACGAP1
CEND1
NDUFS7
EGFL6
NR4A1
WRN
KRT81
LHFPL3
PIPOX
LONRF2
CD6
CGREF1
KPTN
PTGDR
RAB37
RNF26
KCNC3
NR0B2
RTN2
U2AF1
CD72
SYNGR2
TMC5
TMEM106C
GTF3C2
SLC13A5
SYT5
DNASE2
CD320
CNR2
NEBL
ACTR3C
ANAPC2
GIGYF1
SSNA1
C15orf52
DDIT3
WFIKKN1
VPS28
CCDC85A
C9orf142
CORO2A
HIST1H1D
ITGA2B
KRT13
CNN2
SNHG7
CRABP2
MCF2L2
NPHS1
ABO
HIVEP3
C17orf37
LRRC61
MAPRE2
MCTP1
NKAIN2
NOL10
MBD6
APBA3
ATP5D
PRR22
FLJ39582
LCK
RUNX3
SALL4
CD207
GPC4
PRKCSH
ABCA17P
GNAZ
PARS2
PPP1R15B
THAP7
CCDC151
TGFB1I1
ABCA3
PREX2
RAVER1
WNT16
CLGN
ST8SIA5
DVL2
MYCN
RGS14
CACNB2
CELF5
PPP2R3B
TC2N
VDR
HMHA1
JAK3
MRPL54
SRD5A2
RHPN1
PYCARD
TPPP
KAT2A
ERBB3
NANOS3
RFPL1
C8orf51
EEF1A2
PRR7
TMEM101
EXTL1
SLC16A6
TBL2
GPR83
RRM2
NUP214
PODXL2
PRICKLE1
TSPAN11
SLC26A4
SLC7A4
USP1
PLEC
PPP2R2C
SULT2B1
GPM6B
NPTXR
SNRNP70
ASTN1
FAM155B
RNF166
CRIP1
PIK3AP1
EYA4
[truncated: 16 more rows]
