# Supplementary material for: RePhine: An Integrative Method for Identification of Drug Response-related Transcriptional Regulators
Source: Genomics Proteomics Bioinformatics. 2021 Mar 10;19(4):534–48. doi: 10.1016/j.gpb.2019.09.008 (PMC9040019; doi:10.1016/j.gpb.2019.09.008)
Supplement: Supplementary Table S11 [file mmc21.xlsx]

## Sheet: table S11
Table S11 CRISPR screening beta scores of H3K27me3-related genes derived from MeGAck
Gene	PLX_beta	Delta_beta
EED	1.484	2.01816
EZH2	0.0029293	0.565699
ZNF217	0.602	1.14222
AEBP2	1.4453	1.47367
RBBP7	0.50173	0.3548
